# Supplementary material for: Octa­kis(2-chloro­benz­yl)di-μ2-hydroxido-di-μ3-oxido-bis­(2-phenyl­acetato)tetra­tin(IV)
Source: Acta Crystallogr Sect E Struct Rep Online. 2010 Apr 17;66(Pt 5):m535–6. doi: 10.1107/S1600536810012559 (PMC2979133; doi:10.1107/S1600536810012559)
Supplement: Supplementary file 2 [file e-66-0m535-Isup2.hkl]

# 
# h,k,l, Fc-squared, Fo-squared, sigma(Fo-squared) and status flag 
# 
data_I
_shelx_title ' 100125g in P-1' 
_shelx_refln_list_code          4 
_shelx_F_calc_maximum      302.33 
_exptl_crystal_F_000       896.00 
_reflns_d_resolution_high  0.8402 
 
loop_ 
 _symmetry_equiv_pos_as_xyz 
 'x, y, z' 
 '-x, -y, -z' 
 
_cell_length_a    10.7095 
_cell_length_b    11.4846 
_cell_length_c    15.2412 
_cell_angle_alpha  98.311 
_cell_angle_beta   90.982 
_cell_angle_gamma  98.404 
 
_shelx_F_squared_multiplier     1.000 
 
loop_ 
 _refln_index_h 
 _refln_index_k 
 _refln_index_l 
 _refln_F_squared_calc 
 _refln_F_squared_meas 
 _refln_F_squared_sigma 
 _refln_observed_status 
   1   0   0    37265.98    34428.84    959.31 o 
   2   0   0      140.14      145.22      8.18 o 
   3   0   0     2394.96     2551.69     53.81 o 
   4   0   0      263.67      270.18     15.68 o 
   5   0   0        0.45       -3.57     14.78 o 
   6   0   0      145.18      117.94     23.80 o 
   7   0   0     1043.97     1009.29     59.66 o 
   8   0   0     2393.79     2360.83    112.69 o 
   9   0   0     3213.37     3194.02    180.55 o 
  10   0   0       23.22       10.06     47.83 o 
  11   0   0      933.29     1020.29    117.72 o 
  12   0   0      675.31      781.76    119.66 o 
 -12   1   0     1351.07     1436.98    139.07 o 
 -11   1   0      819.25      728.46    105.45 o 
 -10   1   0       31.68      -64.33     42.89 o 
  -9   1   0      135.61       77.83     47.92 o 
  -8   1   0       15.36      -33.44     29.21 o 
  -7   1   0      507.30      361.13     43.55 o 
  -6   1   0      521.21      467.39     34.64 o 
  -5   1   0     7534.71     7995.59    284.68 o 
  -4   1   0    18326.76    19041.53    585.68 o 
  -3   1   0     1941.74     2261.18     94.77 o 
  -2   1   0        7.82      -12.31      8.21 o 
  -1   1   0     8044.06     8425.87    254.59 o 
   1   1   0     8666.85     9460.99    197.21 o 
   2   1   0      272.05      287.96     17.43 o 
   3   1   0      280.73      264.93     19.79 o 
   4   1   0      282.43      234.27     19.44 o 
   5   1   0      317.02      362.76     17.36 o 
   6   1   0     1530.13     1332.26     65.14 o 
   7   1   0     4522.98     4318.24    192.24 o 
   8   1   0     4965.24     4917.28    156.16 o 
   9   1   0     2480.71     2566.01    112.24 o 
  10   1   0      647.93      643.70     65.76 o 
  11   1   0       26.01      -25.86     48.45 o 
  12   1   0       81.62       49.15     69.01 o 
 -12   2   0      578.46      710.10    102.63 o 
 -11   2   0      288.92      266.85     76.95 o 
 -10   2   0       74.05       -3.71     50.39 o 
  -8   2   0      383.46      323.51     63.71 o 
  -7   2   0      264.55      273.71     33.61 o 
  -6   2   0     7665.10     8126.36    295.27 o 
  -5   2   0    18833.66    18249.18    572.80 o 
  -4   2   0    21045.61    22150.39    671.54 o 
  -3   2   0    34202.28    32618.32    956.13 o 
  -2   2   0        7.91        2.38      7.24 o 
  -1   2   0     3002.60     3097.39    103.95 o 
   0   2   0      950.35      795.35     39.27 o 
   1   2   0    15683.40    17312.81    354.62 o 
   2   2   0      363.79      374.29     21.80 o 
   3   2   0     6972.51     7401.69    172.30 o 
   4   2   0     8108.03     7863.25    188.56 o 
   5   2   0     1190.77     1015.74     51.89 o 
   6   2   0      569.33      551.94     42.85 o 
   7   2   0     1441.52     1426.31     97.16 o 
   8   2   0     2041.37     2088.53     95.44 o 
   9   2   0      930.69      889.39     68.84 o 
  10   2   0      333.54      215.68     50.89 o 
  11   2   0       16.61       -6.61     69.05 o 
  12   2   0        3.46      -62.39     57.45 o 
 -12   3   0       17.90       -8.56     59.74 o 
 -11   3   0       14.06      -10.50     53.56 o 
 -10   3   0      293.22      325.18     78.36 o 
  -9   3   0      577.79      555.32     82.95 o 
  -8   3   0     2932.56     2509.93    175.17 o 
  -7   3   0     4309.29     4358.85    194.58 o 
  -6   3   0     2466.83     2305.39    121.16 o 
  -5   3   0     8136.88     8823.14    302.94 o 
  -4   3   0      205.23      123.01     25.77 o 
  -3   3   0       25.51       -1.94     11.47 o 
  -2   3   0     1252.35     1351.76     41.89 o 
  -1   3   0        2.37        1.59      8.82 o 
   1   3   0     9181.60     9774.14    268.35 o 
   2   3   0     1500.64     1531.05     51.30 o 
   3   3   0    23628.77    24186.06    504.49 o 
   4   3   0    25711.22    26976.46    565.52 o 
   5   3   0     4671.48     4595.28    133.46 o 
   6   3   0      415.56      420.56     38.62 o 
   7   3   0       50.26       39.48     25.90 o 
   8   3   0       65.76       54.63     31.70 o 
   9   3   0        3.79      -43.57     29.05 o 
  10   3   0       14.51      -51.88     34.59 o 
  11   3   0      123.19      152.31     55.00 o 
 -12   4   0      238.17       85.86     71.65 o 
 -11   4   0       15.66      -58.24     47.39 o 
 -10   4   0     1481.49     1567.23    123.81 o 
  -9   4   0     3967.56     3976.92    202.35 o 
  -8   4   0     1970.17     1904.94    125.48 o 
  -7   4   0     2003.34     1918.17    117.63 o 
  -6   4   0      553.62      452.34     56.21 o 
  -5   4   0      149.55      105.63     30.18 o 
  -4   4   0        5.59        1.94     15.88 o 
  -3   4   0     1825.34     1928.52    103.38 o 
  -2   4   0     1466.29     1611.84     36.22 o 
  -1   4   0     9397.17     9817.93    304.71 o 
   0   4   0    17428.49    17438.32    364.07 o 
   1   4   0     3078.38     2983.72     79.60 o 
   2   4   0       36.20       19.51     13.37 o 
   3   4   0      187.78      419.61    114.19 o 
   4   4   0     4417.92     4102.97    131.48 o 
   5   4   0     2193.79     2089.81     82.96 o 
   6   4   0      414.72      437.63     44.92 o 
   7   4   0        2.59      -32.96     23.82 o 
   8   4   0       71.79       88.54     32.22 o 
   9   4   0       11.53       18.93     34.53 o 
  10   4   0       70.81      -20.78     41.62 o 
  11   4   0      490.09      595.90     76.37 o 
 -12   5   0      416.19      476.52    103.16 o 
 -11   5   0      231.47      148.78     62.65 o 
 -10   5   0      117.90       80.92     49.24 o 
  -9   5   0      448.83      379.89     65.92 o 
  -8   5   0      614.66      645.51     74.74 o 
  -7   5   0      104.75       60.27     37.77 o 
  -6   5   0      285.17      221.94     45.98 o 
  -5   5   0      181.62       25.24     32.12 o 
  -4   5   0     2887.98     2829.31     86.97 o 
  -3   5   0      168.09      261.98     50.17 o 
  -2   5   0     2886.31     2983.70     78.66 o 
  -1   5   0     7921.37     7343.10    247.00 o 
   0   5   0    13045.59    12573.16    270.84 o 
   1   5   0     5275.56     5029.87    124.48 o 
   2   5   0     5781.41     5706.08    143.33 o 
   3   5   0      752.85      770.56     55.51 o 
   4   5   0      877.41      951.15     51.00 o 
   5   5   0        3.48      -21.83     18.23 o 
   6   5   0      102.29       42.16     26.81 o 
   7   5   0      509.92      525.04     55.19 o 
   8   5   0     1349.42     1417.40     83.59 o 
   9   5   0     1156.96     1197.43     83.54 o 
  10   5   0        1.53      -14.98     40.57 o 
 -12   6   0      904.43     1000.08    119.92 o 
 -11   6   0      630.76      552.32     96.36 o 
 -10   6   0      525.40      362.07     80.57 o 
  -8   6   0       23.71      -24.44     33.18 o 
  -7   6   0      269.02      247.53     48.89 o 
  -6   6   0     1400.42     1183.50     60.50 o 
  -5   6   0     4367.51     4305.99    184.96 o 
  -4   6   0    12225.53    13213.58    225.32 o 
  -3   6   0    10172.73    10721.06    329.46 o 
  -2   6   0     1315.96     1348.30     44.38 o 
  -1   6   0     5869.47     5580.15    207.29 o 
   0   6   0     1512.65     1652.47     93.98 o 
   1   6   0     2487.39     2359.22     71.26 o 
   2   6   0     1893.78     1896.08     68.25 o 
   3   6   0      396.98      339.16     34.33 o 
   4   6   0      391.60      387.57     49.33 o 
   5   6   0      994.79      972.19     58.55 o 
   6   6   0      148.74      115.38     40.86 o 
   7   6   0     1946.61     2060.20     97.26 o 
   8   6   0     3333.96     3631.18    142.56 o 
   9   6   0     1103.00     1284.34     87.71 o 
  10   6   0      110.17       64.79     42.39 o 
  -9   7   0       34.66      -78.49     52.33 o 
  -8   7   0      872.72      714.22     60.52 o 
  -7   7   0      134.36      162.63     51.27 o 
  -6   7   0     2650.78     2530.86    141.19 o 
  -5   7   0     6982.98     6959.59    268.35 o 
  -4   7   0     5816.20     5668.13    226.88 o 
  -3   7   0     6598.99     6643.68    250.61 o 
  -2   7   0     3797.93     3444.81    155.75 o 
  -1   7   0      455.74      484.90     59.92 o 
   0   7   0        8.90        0.79     24.00 o 
   1   7   0       80.12       46.95     31.15 o 
   2   7   0     1434.22     1362.50     99.36 o 
   3   7   0     3576.37     3910.03    183.55 o 
   4   7   0     3763.81     3892.34    126.13 o 
   5   7   0     2135.07     2064.31     94.77 o 
   6   7   0      402.88      322.08     54.05 o 
   7   7   0       27.67        3.16     52.77 o 
   8   7   0      461.16      537.94     63.95 o 
   9   7   0      494.96      607.48    111.45 o 
  -9   8   0     1910.06     2001.21    150.63 o 
  -8   8   0     2550.37     2777.68    168.46 o 
  -7   8   0     1364.42     1249.37    107.39 o 
  -6   8   0      140.49      212.76     53.21 o 
  -5   8   0      730.04      675.25     74.74 o 
  -4   8   0     1386.61     1323.32     97.86 o 
  -3   8   0     1654.77     1761.89    112.60 o 
  -2   8   0        1.96      -30.80     30.97 o 
  -1   8   0      967.35      866.74     84.27 o 
   0   8   0     1211.43     1064.67     89.66 o 
   1   8   0      457.79      428.87     58.77 o 
   2   8   0     1215.75     1149.21     94.16 o 
   3   8   0     3994.87     4045.75    196.52 o 
   4   8   0     3250.63     3032.62    170.58 o 
   5   8   0     2152.09     2282.10    150.10 o 
   6   8   0     1387.76     1221.31    114.19 o 
   7   8   0      168.80       66.36     67.15 o 
   8   8   0        9.42        3.53     50.74 o 
   9   8   0        0.14       17.65     67.07 o 
  -9   9   0     1447.42     1535.81    135.63 o 
  -8   9   0     2397.04     2518.33    165.72 o 
  -7   9   0     1194.19     1249.72    113.66 o 
  -6   9   0      807.65      757.85     87.01 o 
  -5   9   0      841.53      851.38     84.89 o 
  -4   9   0        1.67      -14.30     32.12 o 
  -3   9   0        1.44      -41.17     27.44 o 
  -2   9   0     1149.28     1033.35     97.16 o 
  -1   9   0     3585.01     3371.21    176.67 o 
   0   9   0     4553.93     4631.17    212.32 o 
   1   9   0     2026.52     2122.37    137.49 o 
   2   9   0      125.98      150.46     51.45 o 
   3   9   0      735.06      578.71     75.18 o 
   4   9   0      509.20      479.79     85.42 o 
   5   9   0      363.61      463.64     88.86 o 
   6   9   0      430.03      420.66     85.69 o 
   7   9   0       56.82       45.27     63.89 o 
   8   9   0       69.33       23.03     66.80 o 
  -9  10   0       23.52       35.12     59.39 o 
  -8  10   0      200.46      187.43     75.80 o 
  -7  10   0      159.53      154.96     73.24 o 
  -6  10   0       15.98       70.68     56.30 o 
  -5  10   0      495.14      541.03     86.04 o 
  -4  10   0      771.05      667.92     80.13 o 
  -3  10   0       11.06      -26.30     32.39 o 
  -2  10   0     1062.47     1173.30    101.48 o 
  -1  10   0     2786.11     2909.52    164.05 o 
   0  10   0     2481.32     2547.80    156.63 o 
   1  10   0     3031.41     2668.52    162.37 o 
   2  10   0     1796.29     1859.23    135.10 o 
   3  10   0      229.50      269.15     75.10 o 
   4  10   0        1.77       -9.18     44.65 o 
   5  10   0       38.18       10.68     57.18 o 
   6  10   0      487.40      453.67     99.72 o 
   7  10   0      168.14       78.80     73.77 o 
  -8  11   0        4.56      -70.77     54.45 o 
  -7  11   0        5.02      -40.95     57.18 o 
  -6  11   0      394.30      333.30     89.48 o 
  -5  11   0     1474.81     1460.18    124.60 o 
  -4  11   0      876.08      797.64     93.01 o 
  -3  11   0      501.17      614.71     93.80 o 
  -2  11   0       65.41       66.80     47.30 o 
  -1  11   0      199.94      183.02     58.24 o 
   0  11   0     1007.97      838.94     93.54 o 
   1  11   0      327.94      449.17     86.04 o 
   2  11   0        6.73      -20.56     46.50 o 
   3  11   0       46.66       -5.82     46.95 o 
   4  11   0      232.58      128.04     74.74 o 
   5  11   0       27.75        0.18     61.86 o 
  -7  12   0        5.59      -33.18     53.92 o 
  -6  12   0      174.70      154.43     73.24 o 
  -5  12   0      733.46      711.78     97.42 o 
  -4  12   0     1411.89     1531.13    132.10 o 
  -3  12   0      978.51      892.07    107.48 o 
  -2  12   0      395.10      373.54     84.45 o 
  -1  12   0      157.55      105.63     65.83 o 
   0  12   0       55.69      114.72     59.83 o 
   1  12   0       11.13      -18.53     51.62 o 
   2  12   0      102.18       95.66     66.36 o 
   3  12   0      509.58      679.66    111.01 o 
   4  12   0      505.55      568.91    106.69 o 
  -5  13   0        2.72      -69.89     46.59 o 
  -4  13   0      190.69      122.84     80.13 o 
  -3  13   0      211.82      119.48     72.54 o 
  -2  13   0        2.85      -75.98     52.77 o 
  -1  13   0      221.65      202.35     78.18 o 
   0  13   0      234.72      160.96     76.60 o 
   1  13   0       61.09       75.01     65.65 o 
  -1 -13   1        0.07       39.62     55.59 o 
   0 -13   1       39.37      134.84     71.74 o 
   1 -13   1      110.33      111.72     72.27 o 
   2 -13   1      390.88      325.98     91.07 o 
   3 -13   1     1161.92     1217.60    130.60 o 
   4 -13   1      752.72      880.51    132.01 o 
   5 -13   1      100.62       23.74     63.18 o 
  -4 -12   1       38.15       -2.12     55.86 o 
  -3 -12   1       28.69       -2.03     52.86 o 
  -2 -12   1        7.34        0.71     50.83 o 
  -1 -12   1      324.24      304.18     81.19 o 
   0 -12   1      244.59      239.85     73.15 o 
   1 -12   1       41.40       19.68     53.39 o 
   2 -12   1      323.35      267.65     74.83 o 
   3 -12   1      893.65      963.10    110.75 o 
   4 -12   1     1532.80     1633.06    141.10 o 
   5 -12   1      873.71      771.88    103.07 o 
   6 -12   1      193.21      118.51     73.15 o 
   7 -12   1        5.08      -41.30     57.09 o 
  -5 -11   1        0.02      -15.71     56.48 o 
  -4 -11   1        6.59      132.54     64.51 o 
  -3 -11   1      569.58      591.24     95.75 o 
  -2 -11   1     1285.43     1280.69    122.66 o 
  -1 -11   1     1651.27     1524.07    128.93 o 
   0 -11   1     2297.23     2359.84    155.49 o 
   1 -11   1     1047.07      938.84     98.13 o 
   2 -11   1       47.71       83.74     48.98 o 
   3 -11   1        1.51       15.00     37.77 o 
   4 -11   1       24.72       70.42     49.06 o 
   5 -11   1        1.76      -24.36     44.74 o 
   6 -11   1      363.23      311.77     90.19 o 
   7 -11   1      404.54      418.81    100.60 o 
   8 -11   1      130.44      177.37     83.13 o 
  -7 -10   1        2.25        9.00     58.68 o 
  -6 -10   1      114.66       85.07     68.83 o 
  -5 -10   1      513.95      559.91     97.33 o 
  -4 -10   1      399.38      373.45     81.71 o 
  -3 -10   1       12.18      -16.85     38.56 o 
  -2 -10   1      493.09      365.77     76.33 o 
  -1 -10   1     1221.28     1158.12    106.95 o 
   0 -10   1     2514.81     2221.82    146.93 o 
   1 -10   1     1196.40     1180.18    106.60 o 
   2 -10   1      147.81       78.63     55.51 o 
   3 -10   1       99.13       25.68     46.50 o 
   4 -10   1       23.34       57.98     46.24 o 
   5 -10   1       58.79        7.77     47.21 o 
   6 -10   1     1037.99     1001.14    108.45 o 
   7 -10   1     1962.03     2128.90    158.40 o 
   8 -10   1     1833.96     1874.23    153.10 o 
   9 -10   1      441.11      265.09     86.04 o 
  -8  -9   1        1.27        2.91     65.74 o 
  -7  -9   1      227.41      275.94     86.66 o 
  -6  -9   1     1804.19     1802.66    144.54 o 
  -5  -9   1     1966.77     1797.90    137.13 o 
  -4  -9   1      950.45      850.41     92.66 o 
  -3  -9   1     1185.30     1108.88    100.51 o 
  -2  -9   1       44.99       72.27     45.80 o 
  -1  -9   1      145.28      134.04     52.24 o 
   0  -9   1        9.79      -44.87     29.91 o 
   1  -9   1        3.00      -48.45     32.30 o 
   2  -9   1       43.63      -44.92     39.45 o 
   3  -9   1     1486.78     1608.17    115.69 o 
   4  -9   1      507.87      463.81     74.83 o 
   5  -9   1      823.19      811.76     87.19 o 
   6  -9   1     1646.66     1483.66    117.37 o 
   7  -9   1     2547.00     2615.75    167.40 o 
   8  -9   1     2807.91     3069.33    190.87 o 
   9  -9   1     1271.56     1339.64    133.51 o 
  10  -9   1      187.04      164.66     77.39 o 
  -8  -8   1      143.56       65.92     67.15 o 
  -7  -8   1        5.86      -67.11     44.74 o 
  -6  -8   1      576.70      604.48     93.01 o 
  -5  -8   1     2436.68     2383.75    153.72 o 
  -4  -8   1     3536.18     3785.26    194.84 o 
  -3  -8   1     2042.85     2220.94    140.40 o 
  -2  -8   1       52.19       26.74     38.83 o 
  -1  -8   1       85.72       75.27     39.27 o 
   0  -8   1       23.31       -8.03     31.86 o 
   1  -8   1      840.44      873.36     82.77 o 
   2  -8   1     3740.56     3464.84    166.34 o 
   3  -8   1     5821.52     5766.97    239.76 o 
   4  -8   1     4338.14     4586.34    207.64 o 
   5  -8   1     1486.42     1499.01    111.28 o 
   6  -8   1       27.05       81.63     45.53 o 
   7  -8   1      707.02      634.04     83.83 o 
   8  -8   1      274.96      226.44     72.45 o 
   9  -8   1       40.14       10.59     64.51 o 
  10  -8   1       34.99       10.77     61.68 o 
  -9  -7   1      981.45     1082.15     82.43 o 
  -8  -7   1     1102.09     1077.26     78.88 o 
  -7  -7   1      271.74      285.07     48.25 o 
  -6  -7   1        5.37      -38.04     25.36 o 
  -5  -7   1      508.35      482.04     47.50 o 
  -4  -7   1      477.64      540.41     45.71 o 
  -3  -7   1        2.88       -9.48     19.59 o 
  -2  -7   1      302.37      254.26     30.49 o 
  -1  -7   1     1261.25     1226.53     69.76 o 
   0  -7   1     1005.72      949.07     75.18 o 
   1  -7   1      286.96      208.43     42.98 o 
   2  -7   1     7903.79     7158.67    263.94 o 
   3  -7   1     7907.74     7721.85    283.18 o 
   4  -7   1     2680.03     2566.17    233.94 o 
   5  -7   1     2505.24     2449.96     89.93 o 
   6  -7   1      669.35      602.12     35.43 o 
   7  -7   1       16.32      -11.59     15.99 o 
   8  -7   1      253.31      226.87     37.33 o 
   9  -7   1       95.66       91.83     32.52 o 
 -10  -6   1      172.14      128.97     50.69 o 
  -9  -6   1      777.87      816.62    113.66 o 
  -8  -6   1     1133.54     1100.64     76.91 o 
  -7  -6   1      673.53      701.11     59.35 o 
  -6  -6   1      232.45      189.66     37.65 o 
  -5  -6   1      126.22      125.61     30.20 o 
  -4  -6   1      432.87      442.61     39.08 o 
  -3  -6   1      576.06      458.05     37.07 o 
  -2  -6   1    13204.72    13073.43    302.68 o 
  -1  -6   1     5664.54     5628.76    141.65 o 
   0  -6   1     2161.33     2129.28     64.94 o 
   1  -6   1     3196.98     2991.98     81.50 o 
   2  -6   1      290.48      239.78     25.59 o 
   4  -6   1      551.95      539.90     39.73 o 
   5  -6   1       91.72      142.36     24.64 o 
   6  -6   1      605.19      580.03     39.05 o 
   8  -6   1     1544.58     1778.66    116.39 o 
   9  -6   1       35.95      -10.94     44.65 o 
  10  -6   1      452.16      343.45     81.71 o 
  11  -6   1      428.76      311.15     83.39 o 
  12  -6   1      656.40      716.46    115.25 o 
 -11  -5   1      244.32      208.52     73.42 o 
 -10  -5   1       69.84       -1.24     42.80 o 
  -9  -5   1      209.26      211.61     49.79 o 
  -8  -5   1      124.69      160.19     41.30 o 
  -7  -5   1      151.37      124.10     36.40 o 
  -6  -5   1     1267.68     1354.12     71.16 o 
  -5  -5   1     1068.43      996.76     57.47 o 
  -4  -5   1     1020.22      935.59     51.64 o 
  -3  -5   1      988.81      836.64     45.22 o 
  -2  -5   1      766.11      664.71     83.70 o 
  -1  -5   1     5377.74     5054.84    126.44 o 
   0  -5   1    10417.26    10000.18    220.66 o 
   1  -5   1     5598.76     5376.50    128.44 o 
   2  -5   1     3564.28     3336.73    104.53 o 
   3  -5   1       25.05       22.35     13.04 o 
   4  -5   1      233.86      211.33     20.24 o 
   6  -5   1     4286.45     3974.36    170.05 o 
   7  -5   1     3090.92     3039.76    150.55 o 
   8  -5   1     5550.17     5633.89    240.73 o 
   9  -5   1     2539.84     2645.22    156.10 o 
  10  -5   1       28.71      -10.85     41.74 o 
  11  -5   1       31.68      -65.92     44.03 o 
  12  -5   1       84.40      -63.36     55.15 o 
 -11  -4   1      102.89       38.83     64.51 o 
 -10  -4   1       37.61      -42.83     41.87 o 
  -9  -4   1       67.77       20.96     36.99 o 
  -8  -4   1        5.05      -33.39     25.45 o 
  -7  -4   1      349.44      392.08     46.56 o 
  -6  -4   1     1502.97     1454.74     71.62 o 
  -5  -4   1     9574.61     9849.28    360.04 o 
  -4  -4   1     9732.52    10069.04    239.50 o 
  -3  -4   1     8277.21     8542.77    202.85 o 
  -2  -4   1     5213.28     5293.25    132.35 o 
   0  -4   1      430.68      403.49     21.67 o 
   1  -4   1      531.04      525.47     24.93 o 
   2  -4   1     2724.39     2772.38    128.13 o 
   3  -4   1     9210.18     9032.54    274.44 o 
   4  -4   1     3766.10     3553.08    138.28 o 
   5  -4   1      364.63      454.64     47.56 o 
   6  -4   1      994.80      927.01     72.54 o 
   7  -4   1     3103.31     2671.25    139.51 o 
   8  -4   1     1366.99     1168.09     95.75 o 
   9  -4   1     2043.86     2055.48    137.75 o 
  10  -4   1      369.75      313.09     69.89 o 
  11  -4   1       10.34      -23.74     49.95 o 
  12  -4   1      153.17       41.47     71.92 o 
 -11  -3   1       75.46        7.68     61.77 o 
 -10  -3   1      996.08     1037.98     79.99 o 
  -9  -3   1     1543.60     1577.12     89.43 o 
  -8  -3   1      267.68      227.89     42.84 o 
  -7  -3   1        7.81       97.87     29.78 o 
  -6  -3   1        8.41      -17.72     19.02 o 
  -5  -3   1     1669.76     1627.73     69.68 o 
  -4  -3   1     7304.48     7170.84    178.10 o 
  -3  -3   1     4509.60     4868.96    126.21 o 
  -2  -3   1     4831.34     5159.96    198.99 o 
  -1  -3   1      117.39      111.28     18.71 o 
   0  -3   1     1683.07     1720.57     53.83 o 
   1  -3   1     6028.10     6161.00    137.89 o 
   2  -3   1    30074.12    32460.70    608.31 o 
   3  -3   1     9429.35     9537.66    301.44 o 
   4  -3   1     4864.04     5045.39    183.55 o 
   5  -3   1     7655.72     7055.07    253.00 o 
   6  -3   1     1858.55     1847.40    106.60 o 
   7  -3   1      286.05      151.43     50.30 o 
   8  -3   1      342.60      229.70     61.15 o 
   9  -3   1       51.37      -44.92     45.00 o 
  10  -3   1      209.51      148.52     60.62 o 
  11  -3   1      547.50      595.39     99.54 o 
  12  -3   1      458.15      500.08     96.01 o 
 -12  -2   1        7.41      -33.27     51.89 o 
 -11  -2   1      339.48      250.88     76.42 o 
 -10  -2   1      802.84      745.28     73.19 o 
  -9  -2   1     2862.38     2993.81    123.35 o 
  -8  -2   1     6158.95     6255.15    185.79 o 
  -7  -2   1     3325.11     3338.51    116.19 o 
  -6  -2   1      212.44      154.53     28.66 o 
  -5  -2   1      283.78      261.46     47.92 o 
  -4  -2   1     2243.77     2368.11     76.43 o 
  -3  -2   1      594.18      505.52     29.84 o 
  -2  -2   1      835.90      769.27     32.15 o 
  -1  -2   1     5145.77     5533.64    123.79 o 
   0  -2   1     3109.92     3060.95     72.10 o 
   1  -2   1    25705.55    25174.80    735.43 o 
   2  -2   1        5.75      -12.57      8.38 o 
   3  -2   1    14582.07    14823.43    452.43 o 
   4  -2   1    15860.26    16697.66    517.73 o 
   5  -2   1      831.87      669.07     64.15 o 
   6  -2   1      432.62      359.07     54.27 o 
   7  -2   1        0.29       16.59     29.39 o 
   8  -2   1       11.74      -13.41     38.03 o 
   9  -2   1      403.39      221.85     71.04 o 
  10  -2   1      979.25      918.98    101.22 o 
  11  -2   1     1741.81     1589.46    140.22 o 
  12  -2   1     1751.45     2024.42    164.05 o 
 -12  -1   1      466.93      460.73     96.36 o 
 -11  -1   1       82.42        7.06     57.62 o 
 -10  -1   1      301.87      264.64     61.02 o 
  -9  -1   1     2573.01     2502.23    108.58 o 
  -8  -1   1     2315.42     2324.27     98.30 o 
  -7  -1   1      647.24      619.57     49.09 o 
  -6  -1   1      102.09       44.49     25.70 o 
  -5  -1   1      228.01      202.80     16.20 o 
  -4  -1   1       87.56       69.45     10.17 o 
  -3  -1   1     1185.58     1163.78     31.15 o 
  -2  -1   1    11276.74    12183.98    326.20 o 
  -1  -1   1    43245.38    40942.13   1614.22 o 
   0  -1   1    33213.70    32779.56    922.11 o 
   1  -1   1    16087.76    15177.15   1059.91 o 
   2  -1   1     3441.45     3607.00    123.90 o 
   3  -1   1      469.19      420.40     34.24 o 
   4  -1   1     1556.97     1518.43     81.45 o 
   6  -1   1     5529.26     5680.75    228.64 o 
   7  -1   1     8513.40     8744.13    228.11 o 
   8  -1   1     3048.03     2932.72    163.96 o 
   9  -1   1      241.99      240.29     60.18 o 
  10  -1   1      129.46       85.95     57.71 o 
  11  -1   1      796.26      783.00    106.69 o 
  12  -1   1      743.44      829.15    109.60 o 
 -12   0   1      816.49      912.10    124.07 o 
 -11   0   1      498.30      404.60     89.13 o 
 -10   0   1       37.72       -1.41     45.18 o 
  -9   0   1     1091.26     1043.85    103.16 o 
  -8   0   1      375.15      425.87     68.39 o 
  -7   0   1       52.00       12.08     20.71 o 
  -6   0   1     5905.36     6168.62    126.10 o 
  -5   0   1    12902.54    13547.89    240.07 o 
  -4   0   1     4095.52     3993.11     81.97 o 
  -3   0   1     2444.39     2630.38     55.86 o 
  -2   0   1      637.36      582.00     20.85 o 
  -1   0   1     7597.50     8770.02    184.93 o 
   0   0   1    25572.78    17080.91    492.05 o 
   1   0   1     6239.56     6150.63    131.14 o 
   2   0   1      597.68      620.44     25.17 o 
   3   0   1      561.23      557.50     38.52 o 
   4   0   1      181.34      184.26     21.84 o 
   5   0   1     1737.45     1637.86     49.99 o 
   6   0   1    14251.53    14203.48    255.34 o 
   7   0   1     6823.98     6660.32    221.36 o 
   8   0   1     2146.95     2233.73     97.11 o 
   9   0   1     1903.03     2016.57    140.57 o 
  10   0   1      278.46      235.26     64.68 o 
  11   0   1      157.99       60.98     62.48 o 
  12   0   1      202.88      130.43     79.68 o 
 -12   1   1      672.34      759.88    117.19 o 
 -11   1   1      148.64       35.92     65.74 o 
 -10   1   1       22.71      -59.21     44.30 o 
  -9   1   1        2.58      -59.83     39.89 o 
  -8   1   1      245.80      205.87     52.06 o 
  -7   1   1     1502.90     1388.22     59.98 o 
  -6   1   1     4911.87     4711.06    128.46 o 
  -5   1   1    27634.43    27415.21    715.40 o 
  -4   1   1    29917.56    31222.17    733.62 o 
  -3   1   1    17737.59    19053.70    519.89 o 
  -2   1   1     7113.29     7865.87    246.29 o 
  -1   1   1       17.46       22.88      6.23 o 
   0   1   1        3.63        6.27      5.56 o 
   1   1   1     2858.85     3108.69     62.42 o 
   2   1   1      100.85       80.66     15.97 o 
   3   1   1     7724.21     7659.34    175.62 o 
   4   1   1     3951.54     4142.79    112.92 o 
   5   1   1     3686.71     3915.19    114.80 o 
   6   1   1      504.16      487.68     45.15 o 
   7   1   1     4946.53     4904.16    150.05 o 
   8   1   1     4364.83     4620.07    151.82 o 
   9   1   1     1309.05     1331.67     80.56 o 
  10   1   1      136.01      164.84     44.27 o 
  11   1   1        0.30      -51.45     43.95 o 
  12   1   1       10.59      -40.06     51.09 o 
 -12   2   1        2.89      -23.12     58.95 o 
 -11   2   1      192.76      199.96     69.45 o 
 -10   2   1      559.27      658.04    103.42 o 
  -9   2   1     2168.36     2069.69    141.81 o 
  -8   2   1     6054.47     5777.35    178.08 o 
  -7   2   1      152.11      165.40     56.04 o 
  -6   2   1     2933.68     2768.76    171.86 o 
  -5   2   1     7692.42     7699.79    272.32 o 
  -4   2   1     6423.32     6165.21    217.08 o 
  -3   2   1     8551.32     9418.71    299.86 o 
  -2   2   1      374.23      387.81     22.68 o 
  -1   2   1      457.11      491.06     22.59 o 
   0   2   1       70.09      176.14     18.35 o 
   1   2   1     8278.16     8044.89    248.50 o 
   2   2   1     1042.37     1050.96     38.72 o 
   3   2   1     8016.73     8013.72    185.84 o 
   4   2   1     5480.04     5249.08    248.89 o 
   5   2   1     1990.76     1984.70     75.68 o 
   6   2   1      875.37      751.35     48.23 o 
   7   2   1       77.10       40.00     27.73 o 
   8   2   1      885.79      871.57     62.15 o 
   9   2   1       54.03      -13.35     32.22 o 
  10   2   1      297.96      317.49     56.43 o 
  11   2   1      495.96      586.76     86.39 o 
  12   2   1      226.52      189.20     75.10 o 
 -12   3   1        9.18      -71.74     47.83 o 
 -11   3   1      343.52      359.07     84.36 o 
 -10   3   1     1936.33     1950.47    143.75 o 
  -9   3   1     1997.28     2004.57    136.07 o 
  -8   3   1     4920.36     4538.06    141.89 o 
  -7   3   1     5842.79     5664.59    159.25 o 
  -6   3   1      682.66      770.99     65.65 o 
  -5   3   1     1626.71     1610.20     90.01 o 
  -4   3   1      269.10      242.06     31.33 o 
  -3   3   1      636.11      520.28     26.26 o 
  -2   3   1     3296.69     3374.00     82.46 o 
  -1   3   1     8453.87     8942.54    270.03 o 
   0   3   1     3298.27     3403.07    122.48 o 
   1   3   1     1312.34     1415.75     43.95 o 
   2   3   1      382.27      365.26     24.12 o 
   3   3   1       15.60       62.61     48.40 o 
   4   3   1    10404.15    11095.45    367.10 o 
   5   3   1     4928.06     4968.64    141.58 o 
   6   3   1        1.52      -17.25     16.87 o 
   7   3   1      288.34      356.35     43.71 o 
   8   3   1        0.15        9.85     40.55 o 
   9   3   1      196.77      206.53     49.99 o 
  10   3   1      205.00       98.43     49.02 o 
  11   3   1      722.25      865.76     86.39 o 
 -12   4   1      479.01      441.58    100.16 o 
 -11   4   1      233.04      160.25     68.57 o 
 -10   4   1      357.89      344.95     71.57 o 
  -9   4   1      958.39     1021.69     65.61 o 
  -8   4   1     1351.65     1395.68     72.73 o 
  -7   4   1      775.61      741.78     76.07 o 
  -6   4   1       94.74      -44.92     30.62 o 
  -5   4   1      115.73       77.13     30.62 o 
  -4   4   1       89.75      124.30     65.21 o 
  -3   4   1        2.44      343.27     35.39 o 
  -2   4   1      403.92      390.31     23.74 o 
  -1   4   1     6850.82     7112.34    230.58 o 
   0   4   1    26142.41    26326.13    750.87 o 
   1   4   1     6456.95     6380.52    148.14 o 
   2   4   1        5.15       27.05     29.52 o 
   3   4   1      669.30      666.98     38.34 o 
   4   4   1      428.62      346.66     32.99 o 
   5   4   1       58.91       23.83     22.38 o 
   6   4   1      395.38      347.64     42.55 o 
   7   4   1     1367.65     1464.76     78.26 o 
   8   4   1      897.35      847.40     65.26 o 
   9   4   1      668.59      667.91     66.23 o 
  10   4   1        5.89      -31.40     54.18 o 
  11   4   1      532.97      581.35     75.51 o 
 -12   5   1      670.62      677.98    107.31 o 
 -11   5   1      291.63      133.69     70.51 o 
 -10   5   1      109.88      -23.12     48.98 o 
  -9   5   1        0.16      -33.82     22.55 o 
  -8   5   1       27.07        4.15     29.83 o 
  -7   5   1      667.55      512.17     63.18 o 
  -6   5   1     1667.00     1650.79     98.04 o 
  -5   5   1     6768.79     6985.45    175.17 o 
  -4   5   1    19428.36    19886.51    421.50 o 
  -3   5   1     3748.82     3955.91    198.46 o 
  -2   5   1        0.52       58.42     22.50 o 
  -1   5   1     1035.12      929.57     61.15 o 
   0   5   1     3719.20     3573.47    144.99 o 
   1   5   1     2495.62     2246.14     66.80 o 
   2   5   1      227.29      209.09     23.73 o 
   3   5   1      470.11      440.91     34.50 o 
   4   5   1       78.29       64.35     22.54 o 
   5   5   1      414.20      538.29    102.10 o 
   6   5   1     1462.07     1529.85     76.52 o 
   7   5   1     2971.17     3019.18    118.73 o 
   8   5   1     2846.26     3104.69    158.97 o 
   9   5   1     1880.08     2072.44    107.70 o 
  10   5   1      227.96      279.04     55.04 o 
 -12   6   1      164.34      189.90     73.24 o 
 -11   6   1        0.35      -52.51     54.62 o 
 -10   6   1       69.45      -37.77     51.36 o 
  -9   6   1      772.27      595.83     83.21 o 
  -8   6   1      370.66      269.76     57.18 o 
  -7   6   1      265.15      251.88     34.49 o 
  -6   6   1     3156.36     2974.03     99.05 o 
  -5   6   1     6045.36     6069.79    157.97 o 
  -4   6   1    10943.17    11041.30    250.25 o 
  -3   6   1    14070.30    15161.01    247.40 o 
  -2   6   1     2379.22     2256.42    112.51 o 
  -1   6   1     1676.52     1707.53     93.72 o 
   0   6   1       18.27      -11.91     20.65 o 
   1   6   1     1254.28     1185.61     44.54 o 
   2   6   1     2944.00     2939.57     89.96 o 
   3   6   1     6450.14     6886.61    255.07 o 
   4   6   1     2433.70     2541.54    156.68 o 
   5   6   1      246.24      224.11     70.24 o 
   6   6   1      107.19       53.54     29.81 o 
   7   6   1      285.35      279.61     49.33 o 
   8   6   1     1548.78     1729.45     95.35 o 
   9   6   1      200.07      241.16     68.39 o 
  10   6   1        1.46      -55.71     37.14 o 
 -10   7   1      984.96      862.24    110.31 o 
  -8   7   1     2735.45     3058.74    166.96 o 
  -7   7   1     1457.65     1479.60    106.69 o 
  -6   7   1      431.25      484.20     67.33 o 
  -5   7   1     3173.80     2983.82    148.87 o 
  -4   7   1     2053.23     1931.50    113.57 o 
  -3   7   1     1364.55     1326.76     88.77 o 
  -1   7   1       54.44      -34.50     29.74 o 
   0   7   1      512.93      424.46     53.74 o 
   1   7   1      447.84      483.58     61.24 o 
   2   7   1     3433.17     3452.13    167.22 o 
   3   7   1     8010.24     7970.35    303.91 o 
   4   7   1    10107.39     9947.82    365.33 o 
   5   7   1     2092.28     1959.47    133.87 o 
   6   7   1      466.84      418.02     83.13 o 
   7   7   1        0.21      -49.33     47.65 o 
   8   7   1        0.02      -52.15     57.27 o 
   9   7   1        7.09      -20.91     66.10 o 
  -8   8   1     2689.97     2502.09    156.46 o 
  -7   8   1     1501.34     1473.86    113.75 o 
  -6   8   1      376.12      453.14     71.13 o 
  -5   8   1        0.82       37.06     34.68 o 
  -4   8   1       29.75       19.77     33.89 o 
  -3   8   1      274.29      207.29     53.74 o 
  -2   8   1     1835.83     1744.86    112.95 o 
  -1   8   1     3604.56     3638.15    171.81 o 
   0   8   1     4568.47     4371.99    195.81 o 
   1   8   1     1211.44     1192.36     94.95 o 
   2   8   1        5.11       22.50     36.89 o 
   3   8   1      455.65      511.29     70.07 o 
   4   8   1     1009.23      953.75     93.72 o 
   5   8   1      211.30      312.74     75.10 o 
   6   8   1        3.70      -21.18     40.42 o 
   7   8   1       59.48       81.54     67.07 o 
   8   8   1       12.68      -20.91     56.04 o 
  -8   9   1     1084.26     1007.67    107.75 o 
  -7   9   1       29.75       -5.56     47.21 o 
  -6   9   1      115.36      203.32     61.51 o 
  -5   9   1      194.30      192.99     56.39 o 
  -4   9   1      578.30      561.77     66.89 o 
  -3   9   1      136.62      117.45     42.80 o 
  -2   9   1     2566.91     2561.39    145.87 o 
  -1   9   1     2444.43     2483.65    145.60 o 
   0   9   1     5097.87     4596.14    211.61 o 
   1   9   1     6369.10     6123.74    260.23 o 
   2   9   1      152.12      111.72     50.83 o 
   3   9   1      368.65      409.10     75.89 o 
   4   9   1       27.59      160.69     62.57 o 
   5   9   1       67.09       24.62     46.86 o 
   6   9   1      279.01      166.87     69.54 o 
   7   9   1      516.59      673.57    112.42 o 
  -8  10   1        2.83      -25.33     50.74 o 
  -7  10   1      190.61      153.90     67.60 o 
  -6  10   1      526.29      485.61     87.01 o 
  -5  10   1     1369.98     1467.95    118.07 o 
  -4  10   1     1511.90     1440.24    111.98 o 
  -3  10   1      547.54      564.06     76.24 o 
  -2  10   1       19.33        7.06     39.45 o 
  -1  10   1      668.78      623.18     75.80 o 
   0  10   1      508.96      483.76     79.51 o 
   1  10   1      321.48      294.47     72.71 o 
   2  10   1       86.93       30.80     47.39 o 
   3  10   1       17.02      -20.21     44.30 o 
   4  10   1        5.55      -66.58     44.39 o 
   5  10   1        4.80      -49.42     54.36 o 
   6  10   1      260.52      179.22     78.18 o 
  -7  11   1        3.61        8.56     50.83 o 
  -6  11   1      868.39      810.70     99.28 o 
  -5  11   1     2569.99     2564.13    165.90 o 
  -4  11   1     1787.23     1719.09    133.60 o 
  -3  11   1     1100.80      988.16    100.42 o 
  -2  11   1      443.10      481.64     84.89 o 
  -1  11   1       42.56       -0.26     39.27 o 
   0  11   1       37.34      104.83     52.06 o 
   1  11   1      140.08      184.78     63.09 o 
   2  11   1      259.60      210.55     66.80 o 
   3  11   1      822.11      835.77     99.89 o 
   4  11   1      830.16      855.53    108.98 o 
   5  11   1      201.80      248.59     86.48 o 
  -7  12   1      268.20      205.26     74.39 o 
  -6  12   1       32.54       55.59     60.36 o 
  -5  12   1      173.25      152.31     72.71 o 
  -4  12   1      427.72      332.68     82.69 o 
  -3  12   1       54.42      -51.09     48.89 o 
  -2  12   1        6.75      -54.62     44.65 o 
  -1  12   1       17.03       -1.94     59.04 o 
   0  12   1       28.63      -30.36     47.39 o 
   1  12   1        0.16      -21.00     50.74 o 
   2  12   1      125.35      108.63     59.92 o 
   3  12   1      598.00      787.76    105.01 o 
  -4  13   1        0.48       -9.00     56.56 o 
  -3  13   1       59.74       13.32     55.15 o 
  -2  13   1      728.41      877.68    127.34 o 
  -1  13   1     1014.90     1025.23    123.81 o 
   0  13   1      896.62      927.80    112.69 o 
   1  13   1      405.31      366.22     88.16 o 
  -2 -13   2      123.61       98.57     74.39 o 
  -1 -13   2      233.04      262.62     80.66 o 
   0 -13   2        1.13      -25.77     50.30 o 
   1 -13   2      258.83      243.56     76.68 o 
   2 -13   2      701.93      848.91    127.16 o 
   3 -13   2      968.12     1072.44    128.75 o 
   4 -13   2      877.16     1020.46    143.04 o 
   5 -13   2      284.60      172.17     92.66 o 
  -4 -12   2       38.94       41.65     59.92 o 
  -3 -12   2      123.35      116.31     64.33 o 
  -2 -12   2      666.72      871.68    124.60 o 
  -1 -12   2     1626.20     1834.17    149.22 o 
   0 -12   2     1463.28     1644.62    138.90 o 
   1 -12   2      239.08      204.20     70.60 o 
   2 -12   2      101.86      111.54     60.62 o 
   3 -12   2      423.47      396.57     83.39 o 
   4 -12   2      148.14       87.01     62.48 o 
   5 -12   2        0.03      -38.30     51.98 o 
   6 -12   2       57.64       39.71     62.48 o 
   7 -12   2       94.24      -26.83     62.48 o 
  -5 -11   2       69.66      -33.89     57.71 o 
  -4 -11   2        5.94      -24.00     47.74 o 
  -3 -11   2      496.26      546.50     98.57 o 
  -2 -11   2      983.60      965.75    106.78 o 
  -1 -11   2     2196.19     2112.49    154.52 o 
   0 -11   2     1788.62     1478.98    126.28 o 
   1 -11   2      544.86      649.66     99.72 o 
   2 -11   2        0.80       23.47     43.59 o 
   3 -11   2       10.16       19.77     42.18 o 
   4 -11   2       46.30       38.83     41.83 o 
   5 -11   2      131.17      126.72     59.21 o 
   6 -11   2     1110.62     1245.93    127.95 o 
   7 -11   2     1452.96     1601.82    147.90 o 
   8 -11   2      726.68      857.74    132.54 o 
  -7 -10   2      270.67      237.11     84.71 o 
  -6 -10   2     1088.08     1169.51    122.48 o 
  -5 -10   2     1895.06     1985.33    152.13 o 
  -4 -10   2     1328.17     1316.43    117.89 o 
  -3 -10   2      410.04      297.91     75.36 o 
  -2 -10   2       22.00       88.51     51.36 o 
  -1 -10   2      304.47      287.15     69.89 o 
   0 -10   2      158.99       52.51     58.06 o 
   1 -10   2       91.39      -31.77     47.48 o 
   2 -10   2      429.54      337.62     71.65 o 
   3 -10   2      578.02      701.37     82.60 o 
   4 -10   2      197.25      111.10     56.74 o 
   5 -10   2      499.76      382.54     76.16 o 
   6 -10   2     1417.15     1468.22    128.31 o 
   7 -10   2     2118.80     2170.29    159.02 o 
   8 -10   2     1901.92     2171.53    171.55 o 
   9 -10   2      469.31      501.41    110.48 o 
  -8  -9   2       14.42      -10.41     65.92 o 
  -7  -9   2       35.96      -44.21     48.36 o 
  -6  -9   2     1081.63     1035.64    111.28 o 
  -5  -9   2     1484.78     1420.56    122.57 o 
  -4  -9   2     1104.84     1121.33    106.78 o 
  -3  -9   2       26.39       10.94     45.09 o 
  -2  -9   2        0.14       -4.85     35.47 o 
  -1  -9   2        6.97      -26.83     27.89 o 
   0  -9   2      222.20      186.20     55.33 o 
   1  -9   2     1118.76      921.36     88.69 o 
   2  -9   2     1309.75     1237.72    100.78 o 
   3  -9   2     7370.37     7661.49    307.09 o 
   4  -9   2     5562.16     5739.17    255.12 o 
   5  -9   2       20.51        2.74     40.59 o 
   6  -9   2      335.78      391.01     76.68 o 
   7  -9   2      288.62      226.61     76.33 o 
   8  -9   2      251.45       91.69     75.63 o 
   9  -9   2       86.11       58.95     71.74 o 
  10  -9   2       60.36        6.62     58.33 o 
  -9  -8   2      725.99      966.28    122.57 o 
  -8  -8   2      501.55      574.03    107.39 o 
  -7  -8   2        0.61      -63.80     47.48 o 
  -6  -8   2      140.35      102.98     54.45 o 
  -5  -8   2       39.94       -0.26     45.27 o 
  -4  -8   2       17.67      -47.48     40.86 o 
  -3  -8   2       36.18      -34.33     40.50 o 
  -2  -8   2      813.94      706.05     78.71 o 
  -1  -8   2     1368.69     1149.65     89.74 o 
   0  -8   2        0.97       36.00     30.89 o 
   1  -8   2     2741.47     2604.89    139.96 o 
   2  -8   2     8837.18     8037.59    299.94 o 
   3  -8   2     6777.36     6904.79    275.06 o 
   4  -8   2     6090.75     6140.24    256.70 o 
   5  -8   2     1829.20     1942.35    129.98 o 
   6  -8   2       20.60       11.82     37.86 o 
   7  -8   2        7.04      -52.42     39.36 o 
   8  -8   2       99.81      -37.50     51.18 o 
   9  -8   2      483.23      392.69    101.66 o 
  -9  -7   2      471.43      561.40     70.22 o 
  -8  -7   2      309.80      323.33     55.89 o 
  -7  -7   2       67.76       71.80     34.45 o 
  -6  -7   2        5.20       -6.00     26.00 o 
  -5  -7   2        4.02      -22.31     23.11 o 
  -4  -7   2      271.12      226.63     33.92 o 
  -3  -7   2     2393.42     2375.05    100.29 o 
  -2  -7   2     6488.90     6299.68    165.75 o 
  -1  -7   2     5028.49     4967.49    134.40 o 
   0  -7   2     5064.76     4833.53    127.97 o 
   1  -7   2      570.00      513.20     32.75 o 
   2  -7   2     1874.12     1663.71     87.49 o 
   3  -7   2     1124.34     1286.43    150.63 o 
   4  -7   2      209.29      205.20     30.02 o 
   5  -7   2        6.59      -29.67     19.78 o 
   6  -7   2      412.32      429.64     45.64 o 
   7  -7   2     1515.33     1537.27    126.50 o 
   8  -7   2       41.37        0.79     28.68 o 
   9  -7   2       61.11       46.45     32.02 o 
  10  -7   2      165.09      149.41     42.99 o 
  11  -7   2     1079.90     1246.47     87.60 o 
 -10  -6   2       45.94      -19.06     52.59 o 
  -9  -6   2      107.09       99.35     44.41 o 
  -8  -6   2        6.94       12.58     46.37 o 
  -7  -6   2      145.61      129.89     36.74 o 
  -6  -6   2      583.38      543.84     56.87 o 
  -5  -6   2      405.04      388.35     42.87 o 
  -4  -6   2      540.95      464.60     40.39 o 
  -3  -6   2       11.92       -3.98     15.87 o 
  -2  -6   2     8850.46     8660.73    209.46 o 
  -1  -6   2     9909.92     9210.93    215.91 o 
   0  -6   2     2602.95     2489.03     75.75 o 
   1  -6   2     1498.54     1769.35     59.61 o 
   2  -6   2       50.77       65.45     16.21 o 
   3  -6   2      103.27       87.73     18.95 o 
   4  -6   2      320.28      338.30     33.45 o 
   5  -6   2      149.12      147.72     36.62 o 
   6  -6   2     2014.06     2033.29     74.40 o 
   7  -6   2     6567.45     6063.98    161.22 o 
   8  -6   2     5664.40     5423.25    155.66 o 
   9  -6   2      258.43      255.71     44.21 o 
  10  -6   2       45.68       14.87     56.74 o 
  11  -6   2       82.42       -6.27     34.91 o 
  12  -6   2       26.44       55.81     51.40 o 
 -11  -5   2       82.67       59.39     70.68 o 
 -10  -5   2        0.92      -39.09     50.30 o 
  -9  -5   2       98.49       90.87     39.50 o 
  -8  -5   2        3.36      -33.59     25.30 o 
  -7  -5   2      979.57      933.60     63.77 o 
  -6  -5   2     4326.76     4383.96    141.14 o 
  -5  -5   2     4812.18     4568.01    185.49 o 
  -4  -5   2     2326.08     2205.28     82.99 o 
  -3  -5   2        4.36      -10.42     13.82 o 
  -2  -5   2      112.32       67.63     17.81 o 
   0  -5   2     1333.31     1548.23     61.77 o 
   1  -5   2      946.50      992.86     87.41 o 
   2  -5   2     3269.78     3369.79     93.85 o 
   3  -5   2     9965.98     9829.61    226.81 o 
   4  -5   2     6387.71     6948.92    244.79 o 
   5  -5   2       70.53       64.42     22.33 o 
   6  -5   2     1141.83     1231.44     58.82 o 
   8  -5   2     5578.55     5584.39    241.35 o 
   9  -5   2      797.87      700.75     83.30 o 
  10  -5   2        0.19      -29.47     38.83 o 
  11  -5   2        4.37      -73.33     48.89 o 
 -11  -4   2       54.77      -46.06     61.07 o 
 -10  -4   2      620.06      719.02    109.07 o 
  -9  -4   2      842.03      887.30     70.75 o 
  -8  -4   2      171.73      154.32     41.34 o 
  -7  -4   2       95.26      100.10     32.21 o 
  -6  -4   2     1056.55     1179.09     64.41 o 
  -5  -4   2    10366.69    10233.34    249.67 o 
  -4  -4   2     2623.90     2507.25     86.94 o 
  -3  -4   2      351.99      294.76     28.18 o 
  -2  -4   2     1198.39     1532.37     95.00 o 
  -1  -4   2     1266.21     1366.87     48.43 o 
   0  -4   2       83.75       78.94     14.15 o 
   1  -4   2    10980.43    11476.80    430.46 o 
   2  -4   2    13210.08    12536.77    543.81 o 
   3  -4   2    25613.84    24989.93    746.29 o 
   4  -4   2    19485.33    21171.15    417.19 o 
   5  -4   2     4826.11     4334.45    113.92 o 
   6  -4   2       21.06      -19.94     25.41 o 
   7  -4   2      192.41       32.12     41.74 o 
   8  -4   2        8.05      -36.27     35.65 o 
   9  -4   2       70.80      -47.83     40.33 o 
  10  -4   2      192.60      167.58     64.77 o 
  11  -4   2      202.82      262.35     72.01 o 
  12  -4   2      334.11      288.74     89.74 o 
 -11  -3   2      187.19      216.20     73.42 o 
 -10  -3   2     1239.36     1185.30    122.48 o 
  -9  -3   2     3092.18     3473.65    148.87 o 
  -8  -3   2     2223.71     2371.21    102.70 o 
  -7  -3   2      538.11      453.09     43.64 o 
  -6  -3   2       32.29      -11.05     20.83 o 
  -5  -3   2      196.02      138.27     27.50 o 
  -4  -3   2      639.42      656.18     40.41 o 
  -3  -3   2      987.56     1140.53     48.80 o 
  -2  -3   2     6605.00     6905.91    161.39 o 
  -1  -3   2      349.01      202.17     56.61 o 
   0  -3   2    24597.22    24474.51    554.66 o 
   1  -3   2     6024.25     6561.00    192.46 o 
   3  -3   2    20949.36    22813.66    485.39 o 
   5  -3   2     4488.17     4472.77    179.22 o 
   6  -3   2     1725.54     1476.60     94.69 o 
   7  -3   2        4.69      -39.18     26.12 o 
   8  -3   2       76.88       -4.41     36.89 o 
   9  -3   2       12.46      -55.24     40.06 o 
  10  -3   2      782.12      723.08     92.22 o 
  11  -3   2     2453.24     2326.13    165.37 o 
  12  -3   2     1492.84     1658.56    149.75 o 
 -12  -2   2      141.27       96.54     72.89 o 
 -11  -2   2      166.77      157.61     73.68 o 
 -10  -2   2     1181.40     1432.39    129.19 o 
  -9  -2   2     1139.89     1076.43     73.28 o 
  -8  -2   2     2022.46     1950.77    178.92 o 
  -7  -2   2      993.37      977.21     81.27 o 
  -6  -2   2      850.27      757.49     47.94 o 
  -5  -2   2        2.19        9.87     15.70 o 
  -4  -2   2      149.44       62.77     24.84 o 
  -3  -2   2     7777.31     7718.18    178.42 o 
  -2  -2   2    74662.86    75720.60   1496.34 o 
  -1  -2   2    44786.28    42387.80   1229.16 o 
   0  -2   2      460.46      354.09     18.02 o 
   3  -2   2     1709.90     1747.34    131.48 o 
   4  -2   2      927.14      807.35     57.62 o 
   5  -2   2      144.35       38.83     27.44 o 
   6  -2   2     1862.53     1916.41    109.25 o 
   7  -2   2     4032.99     3986.36    185.23 o 
   8  -2   2      899.82      783.88     80.21 o 
   9  -2   2      229.32      153.37     61.15 o 
  10  -2   2     1129.23      961.78    106.78 o 
  11  -2   2     1452.69     1436.18    134.66 o 
  12  -2   2      862.30      914.92    117.28 o 
 -12  -1   2      486.45      568.38    110.13 o 
 -11  -1   2      110.71       38.39     61.68 o 
 -10  -1   2        1.70        6.00     44.74 o 
  -9  -1   2       55.19       37.01     30.96 o 
  -8  -1   2       50.75        7.16     27.60 o 
  -7  -1   2      329.83      329.67     39.47 o 
  -6  -1   2     4373.01     4555.66    100.13 o 
  -5  -1   2     3546.66     3450.49     78.03 o 
  -4  -1   2      120.71      108.38     12.92 o 
  -3  -1   2     2397.92     2406.20     92.51 o 
  -2  -1   2    50582.61    51725.29    984.57 o 
  -1  -1   2    27939.03    27959.64    562.31 o 
   0  -1   2     6937.49     7389.08    230.58 o 
   1  -1   2     9283.18     9049.14    277.71 o 
   2  -1   2      172.53      127.87     11.91 o 
   3  -1   2       35.47        6.35     11.91 o 
   4  -1   2      706.57      598.65     48.09 o 
   5  -1   2     4648.97     4807.66    191.49 o 
   6  -1   2     7192.78     6775.07    260.67 o 
   7  -1   2    12262.33    11951.59    421.63 o 
   8  -1   2     4762.57     4698.41    218.05 o 
   9  -1   2      679.69      717.61     84.27 o 
  10  -1   2        8.48      -31.86     39.80 o 
  11  -1   2      110.09        9.44     61.86 o 
  12  -1   2       10.24      -79.82     53.21 o 
 -12   0   2      160.31      144.99     77.48 o 
 -11   0   2      122.63       -8.38     60.36 o 
 -10   0   2       44.19       15.62     48.36 o 
  -9   0   2       23.09       34.24     41.47 o 
  -8   0   2      588.95      604.56     76.16 o 
  -7   0   2     1178.60     1145.22     44.61 o 
  -6   0   2     9741.48     9425.99    179.56 o 
  -5   0   2    24004.90    24122.39    606.03 o 
  -4   0   2     9518.33    10143.45    251.46 o 
  -3   0   2    11561.42    13064.18    387.45 o 
  -2   0   2    24588.88    25090.88    413.97 o 
  -1   0   2       26.08       58.88     12.31 o 
   0   0   2      186.55      232.64     15.57 o 
   1   0   2    27637.57    27772.33    557.81 o 
   2   0   2     5165.38     5615.16     99.78 o 
   3   0   2     8924.68     8861.99    274.88 o 
   4   0   2     9086.46     9043.15    354.83 o 
   5   0   2        1.06      -22.70     15.13 o 
   6   0   2    10568.21    10479.14    254.49 o 
   7   0   2     4411.60     4452.12    139.93 o 
   8   0   2     1122.41      957.97     64.73 o 
   9   0   2      812.27      748.40     88.16 o 
  10   0   2      179.79      168.55     60.89 o 
  11   0   2        7.90      -30.44     51.71 o 
  12   0   2       77.41       27.27     57.09 o 
 -12   1   2       50.78        4.94     59.57 o 
 -11   1   2       45.90      -61.42     46.06 o 
 -10   1   2     1427.31     1603.05    133.69 o 
  -9   1   2     3709.60     3878.71    204.64 o 
  -8   1   2       34.48      108.10     41.74 o 
  -7   1   2     2002.71     1837.11     99.28 o 
  -6   1   2     1100.38     1050.32     51.61 o 
  -5   1   2     5694.92     6470.07    162.07 o 
  -4   1   2     3052.40     3046.25     87.85 o 
  -3   1   2     9023.81     9489.64    211.59 o 
  -2   1   2       12.40       10.75      7.89 o 
  -1   1   2    28679.47    31575.40    663.99 o 
   0   1   2       24.59       25.39      4.69 o 
   1   1   2    10852.86    11255.83    158.87 o 
   2   1   2    58720.84    60104.25   1503.32 o 
   3   1   2    15066.46    14342.89    308.26 o 
   4   1   2     9112.22     9204.03    215.47 o 
   5   1   2     2635.23     2675.83     90.34 o 
   6   1   2       92.63       70.75     26.69 o 
   7   1   2      185.04      137.57     40.99 o 
   8   1   2     1139.48     1214.88    124.43 o 
   9   1   2        5.44      -46.30     38.70 o 
  10   1   2      459.26      379.65     59.83 o 
  11   1   2      434.54      474.23     90.80 o 
  12   1   2      189.05      145.43     72.01 o 
 -12   2   2       40.52       84.10     61.15 o 
 -11   2   2     1045.47     1078.97    114.28 o 
 -10   2   2     1245.33     1224.84    118.69 o 
  -9   2   2     3226.14     3208.75    183.20 o 
  -8   2   2     3706.03     3479.44    119.66 o 
  -7   2   2     1580.47     1520.32     84.71 o 
  -6   2   2      246.88      264.50     30.17 o 
  -5   2   2     2711.09     2771.53     88.17 o 
  -4   2   2      452.50      448.08     29.70 o 
  -3   2   2     1237.27     1219.67     45.58 o 
  -2   2   2    35553.01    37710.71    615.14 o 
  -1   2   2     5389.59     5976.29    108.08 o 
   0   2   2     6307.00     6539.36    117.29 o 
   1   2   2       25.07       17.86      5.78 o 
   2   2   2     5745.78     6225.89    115.03 o 
   3   2   2    10614.70    10805.62    191.48 o 
   4   2   2     3652.35     3848.17    110.50 o 
   5   2   2     1898.77     1880.76     81.23 o 
   6   2   2      312.50      298.35     36.55 o 
   7   2   2        1.09      -29.31     19.54 o 
   8   2   2        7.59      -40.27     26.87 o 
   9   2   2        5.57        0.18     53.65 o 
  10   2   2     1188.76     1164.17     85.11 o 
  11   2   2     1448.61     1438.18     97.22 o 
  12   2   2      674.14      754.89     83.34 o 
 -12   3   2      293.68      261.91     86.66 o 
 -11   3   2       41.91       23.12     49.68 o 
 -10   3   2      435.28      431.60     81.27 o 
  -9   3   2      366.83      391.54     73.15 o 
  -8   3   2     1642.92     1565.23     76.88 o 
  -7   3   2      582.02      482.82     45.18 o 
  -6   3   2      104.74      106.13     25.17 o 
  -5   3   2      123.80      102.25     33.89 o 
  -4   3   2       39.58       13.32     16.41 o 
  -3   3   2       57.07      214.88     24.44 o 
  -2   3   2    11097.61    11832.24    249.57 o 
  -1   3   2    30887.54    34079.63    687.10 o 
   0   3   2     4273.26     4496.21    105.22 o 
   1   3   2     2842.32     3097.13     59.92 o 
   2   3   2      171.60      143.98     17.61 o 
   3   3   2        2.28        4.88      8.35 o 
   4   3   2       60.80       36.44     10.65 o 
   5   3   2      358.69      344.60     38.71 o 
   6   3   2     1646.68     1506.43     88.29 o 
   7   3   2     2880.74     2887.69    112.05 o 
   8   3   2     1553.50     1467.74     82.37 o 
   9   3   2       68.84        7.62     55.42 o 
  10   3   2      170.42      196.62     82.24 o 
  11   3   2      445.66      441.14     72.65 o 
 -12   4   2      594.14      601.30    112.51 o 
 -11   4   2      333.18      248.06     73.77 o 
 -10   4   2      101.25      125.31     58.68 o 
  -9   4   2       77.85       32.30     28.08 o 
  -8   4   2      139.80      115.90     30.98 o 
  -7   4   2      320.35      310.64     42.24 o 
  -6   4   2     5929.83     5909.66    231.11 o 
  -5   4   2     9911.69    10084.40    233.25 o 
  -4   4   2      117.78       64.86     22.86 o 
  -3   4   2      293.51      250.48     20.17 o 
  -2   4   2      435.31      485.92     22.75 o 
  -1   4   2      766.49      767.29     49.68 o 
   0   4   2    10735.47    11477.04    371.47 o 
   1   4   2     2640.50     2629.45     53.55 o 
   2   4   2      112.89      108.08     17.65 o 
   3   4   2     2557.56     2603.92     83.60 o 
   4   4   2      487.58      449.61     48.80 o 
   5   4   2     1768.79     1982.38    219.29 o 
   6   4   2     4717.69     4807.39    149.62 o 
   7   4   2     4157.25     4502.07    150.60 o 
   8   4   2     1287.98     1224.55     85.91 o 
   9   4   2     1428.17     1426.12     87.29 o 
  10   4   2      286.38      272.83     58.44 o 
  11   4   2       99.64        6.46     44.76 o 
 -12   5   2      239.80      189.90     82.07 o 
 -11   5   2       19.30      -79.95     53.30 o 
 -10   5   2      104.89       86.57     61.24 o 
  -9   5   2      340.48      280.59     46.18 o 
  -8   5   2       32.16       31.51     24.30 o 
  -7   5   2     1843.98     1730.65    108.19 o 
  -6   5   2     2937.79     3034.28    190.74 o 
  -5   5   2     7643.41     7540.79    184.80 o 
  -4   5   2     5776.58     5880.97    146.33 o 
  -3   5   2     2148.08     2106.71     64.01 o 
  -2   5   2      788.02      837.10     30.07 o 
  -1   5   2     2197.49     2400.43    109.25 o 
   0   5   2       72.86      113.75     28.94 o 
   1   5   2     1219.92     1174.84     30.78 o 
   2   5   2     1793.78     1782.10     62.74 o 
   3   5   2    11729.74    12029.68    276.75 o 
   4   5   2     3927.29     4373.39    188.40 o 
   5   5   2       14.96      -27.19     38.61 o 
   6   5   2     1182.45     1059.36     65.42 o 
   7   5   2      760.14      771.52     62.48 o 
   8   5   2     1182.36     1237.60     81.21 o 
   9   5   2      356.78      373.39     59.72 o 
  10   5   2        0.01      -58.25     68.87 o 
 -12   6   2       31.99       13.77     60.80 o 
 -11   6   2      372.40      257.50     75.10 o 
 -10   6   2     1550.04     1442.89     90.28 o 
  -9   6   2     2613.96     2434.33    110.47 o 
  -8   6   2     1243.14     1218.60     56.70 o 
  -7   6   2        7.17      -15.60     18.87 o 
  -6   6   2      966.22      962.79     52.88 o 
  -5   6   2      795.25      684.94     41.83 o 
  -4   6   2     1382.99     1487.03     57.12 o 
  -3   6   2     1163.14     1088.67     62.57 o 
  -2   6   2       36.69      -37.33     24.89 o 
  -1   6   2      137.96       84.27     31.59 o 
   0   6   2     1309.75     1436.27     87.72 o 
   1   6   2     5888.43     5939.94    145.34 o 
   2   6   2    10339.61    10131.46    348.92 o 
   3   6   2    11732.21    11805.23    275.78 o 
   4   6   2     7057.85     6947.38    349.54 o 
   5   6   2     1214.68     1233.79     68.26 o 
   6   6   2      230.99      224.12     40.62 o 
   7   6   2       72.28       43.67     34.19 o 
   8   6   2       42.00       56.67     40.73 o 
   9   6   2      119.31       70.02     44.73 o 
  10   6   2      264.02      308.22     59.84 o 
 -10   7   2     1877.96     1772.84    145.69 o 
  -9   7   2     1661.43     1525.40    132.28 o 
  -7   7   2     1655.58     1607.73    109.34 o 
  -6   7   2       92.48      133.96     41.56 o 
  -5   7   2      416.80      411.31     54.36 o 
  -4   7   2        6.63      -14.21     24.44 o 
  -3   7   2     3347.97     2960.17    141.81 o 
  -2   7   2     8415.15     8263.23    292.71 o 
  -1   7   2     5484.37     5470.91    216.46 o 
   0   7   2     1217.20     1677.09    103.86 o 
   1   7   2      101.72       94.60     37.24 o 
   2   7   2      260.77      238.61     55.24 o 
   3   7   2     1703.58     1568.02    110.92 o 
   4   7   2     3761.65     3688.98    186.90 o 
   5   7   2     1269.00     1591.76    122.48 o 
   6   7   2      189.17      237.29     64.15 o 
   7   7   2      447.29      466.46     85.51 o 
   8   7   2       31.61      -20.30     53.39 o 
   9   7   2      185.61      205.26     78.54 o 
 -10   8   2      166.97      116.13     64.77 o 
  -9   8   2     1209.93     1260.58    119.57 o 
  -7   8   2       92.60       50.92     46.59 o 
  -6   8   2       17.96       81.80     46.15 o 
  -5   8   2        6.88       -0.88     30.71 o 
  -4   8   2      766.82      697.93     70.42 o 
  -3   8   2     3597.27     3409.33    161.93 o 
  -2   8   2     6004.89     5602.48    228.55 o 
  -1   8   2     6126.05     5867.12    237.11 o 
   0   8   2     7004.43     7392.52    283.53 o 
   1   8   2     2206.42     2007.04    125.22 o 
   2   8   2       31.23       -1.41     31.24 o 
   3   8   2        7.14      -28.68     32.39 o 
   4   8   2       47.62       33.53     48.80 o 
   5   8   2       33.71       -9.62     39.80 o 
   6   8   2      491.95      596.09     99.80 o 
   7   8   2     1510.21     1535.63    137.84 o 
   8   8   2      384.04      425.07    102.45 o 
 -10   9   2        4.56      -71.61     47.74 o 
  -7   9   2     1344.44     1252.90    111.28 o 
  -6   9   2     2117.16     2044.28    131.40 o 
  -5   9   2     1897.78     1920.38    125.13 o 
  -4   9   2     2181.29     2171.17    131.22 o 
  -3   9   2       44.76      103.07     45.00 o 
  -2   9   2     1045.14      968.84     84.45 o 
  -1   9   2     1472.92     1251.40    100.51 o 
   0   9   2      367.91      346.45     68.30 o 
   1   9   2      184.02      137.66     52.95 o 
   2   9   2       15.67       27.89     45.00 o 
   3   9   2      231.46      216.55     63.36 o 
   4   9   2       43.04        8.03     46.24 o 
   5   9   2      215.75      130.43     62.12 o 
   6   9   2      482.15      501.67     99.98 o 
   7   9   2     1230.01     1246.37    129.19 o 
  -7  10   2      284.05      283.62     71.92 o 
  -6  10   2      806.09      788.03     91.86 o 
  -5  10   2     1308.77     1276.55    109.95 o 
  -4  10   2     1414.46     1335.58    107.13 o 
  -3  10   2     1218.77     1233.57    106.33 o 
  -2  10   2       68.46       -3.53     40.24 o 
  -1  10   2       48.57       56.92     47.30 o 
   0  10   2       29.08      133.69     57.62 o 
   1  10   2      462.57      664.22     84.63 o 
   2  10   2     1350.26     1277.25    112.60 o 
   3  10   2     1042.09      996.11    105.98 o 
   4  10   2      680.06      701.63    103.07 o 
   5  10   2      117.91       34.94     57.62 o 
   6  10   2       24.18       44.74     66.01 o 
  -7  11   2      480.16      580.47     92.22 o 
  -6  11   2      110.16        6.97     47.92 o 
  -5  11   2      806.80      712.05    102.10 o 
  -4  11   2      178.76      149.93     71.13 o 
  -3  11   2        0.05      -68.83     45.89 o 
  -2  11   2        6.34       -1.59     41.74 o 
  -1  11   2       65.67       56.74     53.65 o 
   0  11   2      116.60       53.21     44.83 o 
   1  11   2      242.24      206.85     62.57 o 
   2  11   2      644.76      819.44     99.89 o 
   3  11   2      983.13     1135.09    118.60 o 
   4  11   2      820.49      858.89    105.45 o 
   5  11   2      194.56      230.41     78.63 o 
  -6  12   2      111.21      206.23     70.07 o 
  -5  12   2        0.75      -21.80     41.92 o 
  -3  12   2      548.14      748.58    110.57 o 
  -2  12   2     1221.91     1150.18    120.90 o 
  -1  12   2     1397.53     1403.00    132.01 o 
   0  12   2     1001.16     1021.43    109.42 o 
   1  12   2      214.91      269.06     77.30 o 
   2  12   2       62.15      112.51     66.10 o 
   3  12   2      161.30      163.78     69.10 o 
  -4  13   2       31.81       -1.68     57.18 o 
  -3  13   2      155.02       92.13     59.83 o 
  -2  13   2      666.24      751.67    112.95 o 
  -1  13   2      558.39      694.84    117.63 o 
   0  13   2      697.62      882.27    127.07 o 
  -2 -13   3      896.46     1081.26    128.13 o 
  -1 -13   3      662.59      844.77    124.69 o 
   0 -13   3      128.33       54.18     61.77 o 
   1 -13   3       15.83      -67.60     53.30 o 
   2 -13   3      152.22       85.16     65.83 o 
   3 -13   3      348.27      253.44     85.77 o 
   4 -13   3       90.28       15.88     75.63 o 
   5 -13   3        2.19      -82.95     58.68 o 
  -4 -12   3       68.23      126.45     65.74 o 
  -3 -12   3      363.70      415.63     96.72 o 
  -2 -12   3     1007.86      994.78    119.13 o 
  -1 -12   3     1473.67     1496.81    139.60 o 
   0 -12   3      776.22      727.49     98.39 o 
   1 -12   3      321.01      257.67     83.57 o 
   2 -12   3       41.76       -1.68     52.15 o 
   3 -12   3        1.01       -8.82     56.56 o 
   4 -12   3      178.24      319.71     84.63 o 
   5 -12   3     1243.50     1262.16    133.16 o 
   6 -12   3     1775.98     1884.20    167.22 o 
   7 -12   3      922.52      956.93    128.84 o 
  -5 -11   3      817.68      992.22    116.48 o 
  -4 -11   3      326.08      254.59     72.63 o 
  -3 -11   3        4.65      -15.53     52.15 o 
  -2 -11   3      122.49      122.31     67.68 o 
  -1 -11   3      375.63      396.22     83.13 o 
   0 -11   3      129.76      -22.86     63.62 o 
   1 -11   3        2.01      -64.07     42.71 o 
   2 -11   3      180.06      180.46     64.51 o 
   3 -11   3      101.68      219.64     69.63 o 
   4 -11   3        0.24      -31.59     36.45 o 
   5 -11   3      379.17      371.42     82.24 o 
   6 -11   3     1550.77     1674.97    146.40 o 
   7 -11   3     1466.17     1482.51    149.40 o 
   8 -11   3      697.10      656.45    119.92 o 
  -7 -10   3      304.24      255.82     80.13 o 
  -6 -10   3     1005.42      883.68    107.84 o 
  -5 -10   3     1397.61     1264.37    121.69 o 
  -4 -10   3      492.57      427.37     82.07 o 
  -3 -10   3       12.72       20.21     44.48 o 
  -2 -10   3       19.33      -15.97     42.71 o 
  -1 -10   3       11.22      -20.30     40.33 o 
   0 -10   3      149.73      127.87     63.18 o 
   1 -10   3     2278.62     2100.40    140.40 o 
   2 -10   3     2564.61     2367.08    150.90 o 
   3 -10   3     1778.58     1702.06    127.87 o 
   4 -10   3      573.72      666.07     99.01 o 
   5 -10   3       28.44       25.06     44.30 o 
   6 -10   3      266.96      274.26     80.30 o 
   7 -10   3      299.82      373.19     96.19 o 
   8 -10   3      379.34      344.33    102.28 o 
   9 -10   3        2.96      -90.19     63.80 o 
  -8  -9   3      165.92       84.54     74.48 o 
  -7  -9   3        0.60      -78.76     52.51 o 
  -6  -9   3      170.44      120.98     69.71 o 
  -5  -9   3      217.34      161.58     61.42 o 
  -4  -9   3       81.34       41.65     52.51 o 
  -3  -9   3      139.05       72.98     55.33 o 
  -2  -9   3     1491.97     1309.29    107.13 o 
  -1  -9   3      839.98      844.33     83.92 o 
   0  -9   3      848.25      798.79     82.24 o 
   1  -9   3     1416.75     1244.51     99.01 o 
   2  -9   3      791.47      713.63     78.80 o 
   3  -9   3     3871.95     4152.97    207.38 o 
   4  -9   3     2886.68     2982.85    178.17 o 
   5  -9   3      404.40      533.79     88.60 o 
   6  -9   3        0.14      -53.34     35.56 o 
   7  -9   3        0.68      -28.24     48.45 o 
   8  -9   3      204.24      158.13     69.54 o 
   9  -9   3      955.92      937.78    121.42 o 
  10  -9   3     1382.77     1625.56    160.69 o 
  -9  -8   3      347.40      529.20    103.33 o 
  -8  -8   3      202.13      156.81     73.60 o 
  -7  -8   3       38.29       93.54     62.21 o 
  -6  -8   3       64.93       18.09     47.21 o 
  -5  -8   3       36.37      -19.50     44.21 o 
  -4  -8   3      497.63      547.21     80.30 o 
  -3  -8   3     1856.86     1829.93    123.54 o 
  -2  -8   3     3202.74     3122.36    162.63 o 
  -1  -8   3     2175.57     1977.39    122.22 o 
   0  -8   3      514.46      473.26     60.71 o 
   1  -8   3       24.03       32.65     30.00 o 
   2  -8   3      647.34      660.07     76.07 o 
   3  -8   3      552.95      442.55     72.63 o 
   4  -8   3       29.60      -29.56     44.30 o 
   5  -8   3      182.60       46.59     54.62 o 
   6  -8   3      726.71      663.60     83.39 o 
   7  -8   3       60.51       25.41     51.36 o 
   8  -8   3      235.16      183.37     67.95 o 
  -9  -7   3       35.00      -10.27     37.01 o 
  -8  -7   3       10.45      -23.84     35.05 o 
  -7  -7   3      305.47      335.77     51.41 o 
  -6  -7   3      407.18      405.67     55.33 o 
  -5  -7   3      247.94      205.45     37.43 o 
  -4  -7   3        5.00       -4.07     21.60 o 
  -3  -7   3     1882.66     1824.92     77.14 o 
  -2  -7   3     4686.68     4231.38    125.60 o 
  -1  -7   3     7117.01     6467.39    167.33 o 
   0  -7   3     4385.24     4180.23    117.71 o 
   1  -7   3     1654.82     1781.62     67.04 o 
   2  -7   3        0.69       46.52     32.17 o 
   3  -7   3      244.60      246.43     29.74 o 
   4  -7   3     1324.06     1275.39     61.19 o 
   5  -7   3     2504.71     2292.33    183.99 o 
   6  -7   3     2819.18     2784.83    142.60 o 
   7  -7   3     2881.64     2872.63    156.37 o 
   8  -7   3      593.45      585.43     49.59 o 
   9  -7   3       58.64       87.94     34.35 o 
  10  -7   3       34.24      -12.19     35.50 o 
  11  -7   3      334.84      286.20     56.18 o 
 -10  -6   3       25.64       23.38     54.62 o 
  -9  -6   3        5.30      -46.87     33.99 o 
  -8  -6   3      347.01      409.24     56.31 o 
  -7  -6   3     2203.79     2345.10    104.45 o 
  -6  -6   3     3632.37     3849.76    133.98 o 
  -5  -6   3     1598.05     1643.06     77.82 o 
  -4  -6   3     3620.17     3550.02    115.76 o 
  -3  -6   3      500.56      448.79     37.26 o 
  -2  -6   3     1590.93     1438.90     62.02 o 
  -1  -6   3     4750.93     5639.24    267.73 o 
   1  -6   3     1971.76     1952.74    116.97 o 
   2  -6   3     3373.17     3637.40    160.34 o 
   3  -6   3      294.38      212.95     30.93 o 
   4  -6   3      373.08      298.20     36.53 o 
   5  -6   3     1212.89     1352.09     85.69 o 
   6  -6   3      963.93      933.72     79.77 o 
   7  -6   3     4780.48     5030.58    245.94 o 
   8  -6   3     2777.29     2928.24    189.51 o 
   9  -6   3       18.28      -41.10     27.40 o 
  10  -6   3      153.56       71.66     47.65 o 
  11  -6   3       67.86      -35.19     40.48 o 
  12  -6   3       21.76      -20.91     38.00 o 
 -11  -5   3      178.84      155.58     78.01 o 
 -10  -5   3      259.68      269.59     81.36 o 
  -9  -5   3      142.34       75.41     82.42 o 
  -8  -5   3       32.40      -27.94     41.17 o 
  -7  -5   3      592.37      537.89     73.42 o 
  -6  -5   3     4349.94     4267.44    138.99 o 
  -5  -5   3     5135.82     4953.62    148.08 o 
  -4  -5   3     3901.69     3659.28    128.00 o 
  -3  -5   3       85.33       84.61     23.52 o 
  -2  -5   3       75.18       56.83     18.93 o 
  -1  -5   3        0.72      -23.06     16.37 o 
   0  -5   3     3871.22     3443.15     96.38 o 
   1  -5   3     7851.23     7640.00    181.41 o 
   2  -5   3     4579.53     4510.89    121.05 o 
   3  -5   3    19071.46    17904.41    551.62 o 
   4  -5   3    15242.68    16601.12    522.94 o 
   5  -5   3      603.37      548.66     36.09 o 
   6  -5   3      149.74       99.37     24.52 o 
   7  -5   3       82.92       70.62     26.34 o 
   8  -5   3       12.94       36.03     24.44 o 
   9  -5   3      316.78      275.40     60.54 o 
  10  -5   3      589.29      522.48     76.73 o 
  11  -5   3      231.87      150.07     54.10 o 
  12  -5   3       92.85       14.97     50.29 o 
 -11  -4   3      295.89      408.57     90.45 o 
 -10  -4   3     1487.72     1634.82    142.16 o 
  -9  -4   3     2425.66     2518.59    166.16 o 
  -8  -4   3      651.29      656.85     56.83 o 
  -7  -4   3       27.81       20.12     25.32 o 
  -6  -4   3      334.76      333.64     40.77 o 
  -5  -4   3      625.60      619.87     47.85 o 
  -4  -4   3      500.12      412.29     37.46 o 
  -3  -4   3     1739.13     1753.59     66.87 o 
  -2  -4   3     1739.95     1475.92     56.59 o 
  -1  -4   3     5484.60     5183.94    129.28 o 
   0  -4   3     7149.66     6815.76    456.58 o 
   1  -4   3     1588.09     1596.92     67.02 o 
   2  -4   3     9808.81    10167.38    324.92 o 
   3  -4   3     9999.60     9509.95    311.94 o 
   4  -4   3     3878.14     4057.49    165.28 o 
   5  -4   3     2615.94     2413.62     78.65 o 
   6  -4   3      152.34       91.62     25.26 o 
   7  -4   3       25.52       34.56     24.00 o 
  12  -4   3      726.85      984.65     95.08 o 
 -11  -3   3      231.73      263.41     74.83 o 
 -10  -3   3     1197.81     1256.16    121.16 o 
  -9  -3   3     1880.74     1827.90    139.96 o 
  -8  -3   3     1164.62     1124.01     69.29 o 
  -7  -3   3      162.87      111.11     31.28 o 
  -6  -3   3       84.71       77.80     24.34 o 
  -5  -3   3      339.43      360.20     60.09 o 
  -4  -3   3     2439.34     2421.67    117.89 o 
  -3  -3   3    17187.11    16793.72    361.49 o 
  -2  -3   3    25293.79    25847.74    923.22 o 
  -1  -3   3    27401.87    27082.35    970.16 o 
   0  -3   3    91400.51    87805.26   1734.21 o 
   1  -3   3    15025.69    14063.56    432.05 o 
   2  -3   3     2902.91     2719.97    109.95 o 
   3  -3   3     2646.71     2962.20    123.01 o 
   4  -3   3      507.85      453.66     29.57 o 
   5  -3   3     1220.04     1226.02     61.46 o 
   7  -3   3      753.24      620.45     67.15 o 
   8  -3   3       13.26      -18.18     32.83 o 
   9  -3   3      664.81      546.68     78.01 o 
  10  -3   3     1228.75     1144.45    116.92 o 
  11  -3   3     2353.59     2315.89    167.31 o 
  12  -3   3     1003.82     1067.76    122.48 o 
 -12  -2   3      233.95      178.25     75.18 o 
 -11  -2   3       10.75        7.32     50.74 o 
 -10  -2   3      110.00      123.90     59.74 o 
  -9  -2   3       33.44      -16.33     39.45 o 
  -8  -2   3      614.16      658.03     68.04 o 
  -7  -2   3     2975.40     3034.64    107.95 o 
  -6  -2   3     1502.77     1483.81     66.33 o 
  -5  -2   3     1679.85     1637.03     64.48 o 
  -4  -2   3      802.67      703.46     38.12 o 
  -3  -2   3     1885.11     1941.87     62.60 o 
  -2  -2   3    27485.01    27768.07    564.66 o 
  -1  -2   3     3841.67     3485.10     87.02 o 
   0  -2   3     3456.12     3600.03    122.40 o 
   1  -2   3      332.15      354.13     30.62 o 
   2  -2   3      351.92      285.65     29.47 o 
   3  -2   3      344.11      302.46     21.66 o 
   4  -2   3     6745.84     7180.00    163.33 o 
   6  -2   3     2861.65     2509.33    130.51 o 
   7  -2   3     9480.41     8963.28    335.15 o 
   8  -2   3     3259.84     3422.75    177.02 o 
   9  -2   3        0.36      -51.76     34.50 o 
  10  -2   3      200.60      156.10     62.48 o 
  11  -2   3      120.59       30.62     69.98 o 
  12  -2   3        3.85      -91.33     60.89 o 
 -12  -1   3       19.01      -76.77     53.65 o 
 -11  -1   3        2.48      -69.36     46.24 o 
 -10  -1   3        8.23      -62.87     41.92 o 
  -9  -1   3       80.52       50.65     44.21 o 
  -8  -1   3      199.35      178.39     36.62 o 
  -7  -1   3     3672.78     3628.00    117.21 o 
  -6  -1   3    15750.68    15940.14    284.84 o 
  -5  -1   3    13725.16    13582.83    534.08 o 
  -4  -1   3     7072.97     7600.22    142.83 o 
  -3  -1   3       71.58       66.71     20.65 o 
  -2  -1   3     2911.04     2828.94     69.09 o 
  -1  -1   3     1072.98     1011.50     26.49 o 
   0  -1   3     1490.20     1724.21     74.21 o 
   1  -1   3       47.24       33.71     12.18 o 
   2  -1   3      416.80      442.64     34.77 o 
   3  -1   3     1437.60     1579.06     51.10 o 
   5  -1   3     2960.58     3034.82    139.69 o 
   6  -1   3     5620.74     5339.51    219.99 o 
   7  -1   3     5036.07     5050.60    222.11 o 
   8  -1   3     1423.99     1285.46    105.45 o 
   9  -1   3      166.91       65.04     48.18 o 
  10  -1   3       25.55        4.41     47.56 o 
  11  -1   3       43.02      -41.48     56.74 o 
  12  -1   3       62.25      -72.71     66.10 o 
 -12   0   3       46.01      -13.77     55.59 o 
 -11   0   3      270.53      415.01     96.27 o 
 -10   0   3     1379.38     1518.78    130.43 o 
  -9   0   3      108.53      140.57     56.83 o 
  -8   0   3      589.84      516.67     69.98 o 
  -7   0   3     1549.58     1464.67     63.42 o 
  -6   0   3     4597.83     4232.93    177.75 o 
  -5   0   3    14210.92    14541.85    448.27 o 
  -4   0   3     3439.23     3491.02     75.15 o 
  -3   0   3     3987.49     4350.94     84.62 o 
  -2   0   3      611.24      517.73     44.21 o 
  -1   0   3      368.23      344.85     40.02 o 
   0   0   3     2189.46     2199.25     50.77 o 
   1   0   3     4725.93     5262.54    201.19 o 
   2   0   3    15431.66    16075.25    260.15 o 
   3   0   3     7934.89     8098.51    144.77 o 
   4   0   3    17450.19    16709.31    362.25 o 
   5   0   3      983.66      838.44     46.17 o 
   6   0   3     2372.36     2247.83    143.84 o 
   7   0   3      880.05      836.85     56.35 o 
   8   0   3       59.18      -24.90     27.34 o 
   9   0   3      395.66      338.59     75.63 o 
  10   0   3      333.59      275.76     77.30 o 
  11   0   3      283.55      292.09     85.16 o 
  12   0   3       90.37       32.03     60.36 o 
 -12   1   3      107.16      -21.80     59.48 o 
 -11   1   3      723.28      835.06    107.39 o 
 -10   1   3     3072.14     3076.21    188.31 o 
  -9   1   3     4755.01     4892.99    239.67 o 
  -8   1   3      458.90      443.25     45.80 o 
  -7   1   3        8.55      120.72     39.36 o 
  -6   1   3      966.91     1017.03     50.78 o 
  -5   1   3      182.56      184.96     37.15 o 
  -4   1   3     3050.46     3339.34     96.16 o 
  -3   1   3     4458.85     4610.73    117.83 o 
  -1   1   3     6942.52     7856.63    138.10 o 
   0   1   3     8362.88     9363.67    163.16 o 
   1   1   3      203.06      234.03     13.69 o 
   2   1   3    18076.70    18553.59    260.24 o 
   3   1   3     6707.34     6696.56    123.95 o 
   4   1   3      369.55      297.26     30.30 o 
   5   1   3       99.99      185.88     40.33 o 
   6   1   3      150.37       70.61     27.14 o 
   7   1   3      155.37       84.75     29.80 o 
   8   1   3       39.60      -31.16     31.11 o 
   9   1   3      597.97      649.72     60.13 o 
  10   1   3     1701.39     1702.35    120.06 o 
  11   1   3     1547.11     1589.11    139.25 o 
  12   1   3      590.32      596.71    107.75 o 
 -12   2   3        6.68      -33.44     56.04 o 
 -11   2   3      642.02      699.52     98.75 o 
 -10   2   3      734.12      788.73     99.19 o 
  -9   2   3      796.81      784.85     90.10 o 
  -8   2   3      150.73       98.01     34.03 o 
  -7   2   3        9.53      -20.16     21.57 o 
  -6   2   3      279.41      297.18     31.22 o 
  -5   2   3       20.51       21.96     20.47 o 
  -4   2   3      537.11      615.34     92.35 o 
  -3   2   3     2438.41     2555.39     58.18 o 
  -2   2   3    35761.67    38741.19    633.55 o 
  -1   2   3    38341.98    40370.56    658.25 o 
   0   2   3     5786.35     6123.95    113.49 o 
   1   2   3     2639.73     2597.79     56.81 o 
   2   2   3      548.19      523.90     17.92 o 
   3   2   3     1039.00     1073.77     38.28 o 
   4   2   3      621.36      705.77     81.49 o 
   5   2   3      402.88      366.23     37.75 o 
   6   2   3     1091.50     1044.31     59.87 o 
   7   2   3     1999.14     1975.75     89.13 o 
   8   2   3      848.69      837.30     63.13 o 
   9   2   3      102.65       -1.75     36.21 o 
  10   2   3      550.83      600.39     71.73 o 
  11   2   3      555.61      726.66     81.17 o 
 -12   3   3      498.10      544.12    104.83 o 
 -11   3   3       26.27      -25.33     49.51 o 
 -10   3   3        3.93        1.76     43.42 o 
  -9   3   3        1.27      -32.01     21.34 o 
  -8   3   3      281.85      237.32     38.89 o 
  -7   3   3     2439.41     2429.87     95.74 o 
  -6   3   3     8749.43     8886.00    224.24 o 
  -5   3   3     6902.83     7276.38    185.42 o 
  -4   3   3     1097.58     1090.17     39.89 o 
  -3   3   3        3.86        4.53      7.94 o 
  -2   3   3     6670.92     7278.01    135.55 o 
  -1   3   3    21924.75    24442.23    466.42 o 
   0   3   3    10908.43    12295.47    214.98 o 
   1   3   3       99.70      104.61     11.77 o 
   2   3   3      415.99      372.69     16.36 o 
   3   3   3      532.26      510.68     23.87 o 
   4   3   3       16.55      -15.13     13.97 o 
   5   3   3     2701.76     3087.84    288.47 o 
   6   3   3     5326.21     5311.22    158.56 o 
   7   3   3     6159.61     6415.47    189.55 o 
   8   3   3     2733.71     2940.05    121.11 o 
   9   3   3      537.73      530.95     63.57 o 
  10   3   3       26.30      -49.95     36.32 o 
  11   3   3      130.55       44.21     54.16 o 
 -12   4   3      110.75      -51.09     60.36 o 
 -11   4   3        1.69      -81.98     54.89 o 
 -10   4   3       70.09       31.94     48.62 o 
  -9   4   3       18.16       20.07     25.45 o 
  -8   4   3      147.71      100.66     28.08 o 
  -7   4   3     2466.46     2838.09    105.65 o 
  -6   4   3    13257.56    13172.16    247.31 o 
  -5   4   3    19397.64    18873.53    333.52 o 
  -4   4   3     6875.44     7225.05    143.02 o 
  -3   4   3       56.45      155.84     63.85 o 
  -2   4   3        9.26       26.48      9.77 o 
  -1   4   3      631.71      749.05     47.03 o 
   0   4   3       36.19       73.52     20.87 o 
   1   4   3      503.86      508.83     60.04 o 
   2   4   3     5524.18     5687.51     94.69 o 
   3   4   3     5323.31     5870.70    146.19 o 
   4   4   3     3100.79     2956.53     72.92 o 
   5   4   3       78.65       37.24     39.84 o 
   6   4   3     3849.59     3694.52    147.28 o 
   7   4   3     1979.94     2201.46    166.65 o 
   8   4   3      356.62      298.10     49.37 o 
   9   4   3      407.36      383.08     60.33 o 
  10   4   3        0.19      -51.66     38.74 o 
  11   4   3       16.02      -20.60     42.28 o 
 -12   5   3       90.51        3.27     66.98 o 
 -11   5   3      523.21      418.19     93.10 o 
 -10   5   3     1923.83     1913.50    146.04 o 
  -9   5   3     2970.80     2854.90    119.31 o 
  -8   5   3      137.50      184.43     48.27 o 
  -7   5   3     1983.99     1997.85     66.82 o 
  -6   5   3     1762.53     1619.38     72.86 o 
  -5   5   3     3152.23     3044.41     97.02 o 
  -4   5   3     3050.51     3123.25     91.11 o 
  -3   5   3      150.99      130.22     18.31 o 
  -2   5   3      634.61      667.71     29.30 o 
  -1   5   3      969.97     1155.30     70.51 o 
   0   5   3      536.68      551.80     47.26 o 
   1   5   3     4901.24     5104.25    169.43 o 
   2   5   3    18426.37    18345.36    302.29 o 
   3   5   3    10043.29    10268.04    239.78 o 
   4   5   3     4118.21     3871.18    124.62 o 
   5   5   3     1216.94     1114.96    144.54 o 
   6   5   3        5.49      -23.58     22.07 o 
   7   5   3       32.40       33.58     39.89 o 
   8   5   3        4.84      -12.00     53.21 o 
   9   5   3      348.67      360.00     59.59 o 
  10   5   3      752.62      807.86     78.32 o 
 -11   6   3      910.52      969.54    111.10 o 
 -10   6   3     1167.65     1217.70    119.04 o 
  -9   6   3     1822.13     1656.54     91.41 o 
  -8   6   3     1339.55     1252.50     73.68 o 
  -7   6   3       82.23       56.44     20.54 o 
  -6   6   3      397.71      392.65     35.50 o 
  -5   6   3        7.42        9.84     16.81 o 
  -4   6   3     1043.95      981.13     53.17 o 
  -3   6   3     1156.03     1158.57     44.94 o 
  -2   6   3     8203.29     8358.10    285.47 o 
  -1   6   3     4619.89     4801.39    187.70 o 
   0   6   3       30.44      588.86     60.89 o 
   1   6   3       30.59        8.55     19.59 o 
   2   6   3     1920.12     1697.48     47.29 o 
   3   6   3     6697.02     6599.17    126.30 o 
   4   6   3     2310.88     2207.96     87.66 o 
   5   6   3        3.72      -35.27     23.51 o 
   6   6   3       31.37       28.31     28.28 o 
   7   6   3       26.55        8.46     34.59 o 
   8   6   3        1.12      -49.21     32.81 o 
   9   6   3      421.91      390.62     63.18 o 
  10   6   3      517.74      650.18     81.24 o 
 -10   7   3      791.99      819.53    101.13 o 
  -9   7   3      542.30      499.64     92.13 o 
  -8   7   3      215.31      100.51     63.89 o 
  -7   7   3        0.01      -54.93     36.62 o 
  -6   7   3      424.25      444.84     55.68 o 
  -5   7   3       10.47       25.94     27.09 o 
  -4   7   3      653.58      667.04     62.48 o 
  -3   7   3     3858.08     3942.86    169.25 o 
  -2   7   3    12391.40    11842.97    390.31 o 
  -1   7   3    16099.31    16000.70    505.47 o 
   0   7   3     4190.58     4335.28    189.64 o 
   1   7   3       81.86        3.35     30.53 o 
   2   7   3      595.61      527.26     74.57 o 
   3   7   3      267.27      291.56     59.74 o 
   4   7   3      574.84      543.76     73.07 o 
   5   7   3      709.29      775.76     88.86 o 
   6   7   3     1534.43     1585.58    130.34 o 
   7   7   3     1211.97     1307.26    121.60 o 
   8   7   3      164.14      167.40     77.21 o 
   9   7   3       38.81      -50.12     70.86 o 
 -10   8   3        7.66       42.71     57.71 o 
  -9   8   3        4.49      -54.54     37.86 o 
  -8   8   3      226.59      165.11     63.45 o 
  -6   8   3     2887.84     2831.77    147.72 o 
  -5   8   3     2715.31     2799.92    144.19 o 
  -4   8   3      142.86      165.99     43.33 o 
  -3   8   3     1041.59     1035.11     83.66 o 
  -2   8   3     1896.18     1673.83    107.31 o 
  -1   8   3     2737.84     2652.81    142.69 o 
   0   8   3     1170.58     1123.97     91.69 o 
   1   8   3        6.35       33.97     40.06 o 
   2   8   3      151.82      519.32     70.95 o 
   3   8   3      345.56      267.56     62.74 o 
   4   8   3        0.34      -47.30     45.00 o 
   5   8   3      475.69      527.17     90.54 o 
   6   8   3     1704.01     2023.89    153.46 o 
   7   8   3      865.82      936.72    114.45 o 
   8   8   3      447.68      551.26    104.83 o 
 -10   9   3       19.76       11.47     55.42 o 
  -9   9   3       17.61       41.03     54.01 o 
  -8   9   3      201.58      160.96     64.33 o 
  -6   9   3     1991.43     1993.89    128.13 o 
  -5   9   3     2562.08     2517.53    144.37 o 
  -4   9   3     2839.59     2782.00    151.16 o 
  -3   9   3      351.60      256.53     59.12 o 
  -2   9   3       25.20       -5.65     32.74 o 
  -1   9   3      183.05      206.32     54.27 o 
   0   9   3      245.11      290.41     61.86 o 
   1   9   3      491.74      507.50     81.54 o 
   2   9   3     1663.11     1643.20    126.10 o 
   3   9   3      930.12      903.18     95.30 o 
   4   9   3      164.37      143.75     61.59 o 
   5   9   3        1.22      -30.97     42.89 o 
   6   9   3      248.41      295.27     83.30 o 
   7   9   3      337.96      428.25     93.10 o 
  -9  10   3      882.42      696.60    125.04 o 
  -8  10   3      249.61      152.49     68.12 o 
  -6  10   3      636.92      556.12     86.22 o 
  -5  10   3      704.28      615.24     88.24 o 
  -4  10   3      275.00      214.43     67.42 o 
  -3  10   3       89.12       -2.47     45.45 o 
  -2  10   3       89.68      151.78     57.80 o 
  -1  10   3      660.98      689.01     82.60 o 
   0  10   3      196.35      175.78     53.83 o 
   1  10   3      523.94      473.96     77.83 o 
   2  10   3     2340.99     2415.08    156.37 o 
   3  10   3     1898.95     1904.32    142.43 o 
   4  10   3      792.03      962.22    111.10 o 
   5  10   3      173.09       94.42     62.92 o 
   6  10   3        4.19      -67.95     49.42 o 
  -8  11   3      279.12      179.93     89.22 o 
  -6  11   3       12.87       15.88     45.71 o 
  -5  11   3        1.81      -44.39     45.71 o 
  -4  11   3      178.82       75.01     60.98 o 
  -3  11   3      829.46      923.75    102.98 o 
  -2  11   3     1558.66     1598.64    130.34 o 
  -1  11   3     1782.77     1852.87    137.22 o 
   0  11   3      417.10      434.25     86.04 o 
   1  11   3        0.62      -46.15     34.86 o 
   2  11   3      115.91      161.93     64.86 o 
   3  11   3      355.21      352.80     80.57 o 
   4  11   3      165.66      202.26     78.10 o 
  -5  12   3       98.63      105.19     61.95 o 
  -4  12   3       19.54      -25.68     49.68 o 
  -3  12   3      609.53      631.92     97.86 o 
  -2  12   3     1045.81     1156.09    119.75 o 
  -1  12   3     1375.62     1341.14    124.42 o 
   0  12   3     1081.23     1029.29    111.10 o 
   1  12   3      333.18      309.03     79.77 o 
   2  12   3        5.50      -32.92     56.74 o 
  -2  13   3      141.88      116.75     66.36 o 
  -2 -13   4      654.47      675.34    125.57 o 
  -1 -13   4      462.80      412.28    105.36 o 
   0 -13   4       89.66       37.77     60.36 o 
   1 -13   4        0.05      -73.46     48.98 o 
   2 -13   4        2.52      -67.64     45.09 o 
   3 -13   4       33.99      -47.56     54.09 o 
   4 -13   4      108.87      159.46     78.36 o 
   5 -13   4      571.89      628.92    125.22 o 
  -4 -12   4        0.83      -12.62     57.62 o 
  -3 -12   4      267.12      247.09     76.95 o 
  -2 -12   4      524.04      437.43    101.39 o 
  -1 -12   4      101.01       11.38     57.54 o 
   0 -12   4        5.98      -76.11     50.74 o 
   1 -12   4      128.19      104.39     69.71 o 
   2 -12   4       67.09       90.80     64.95 o 
   3 -12   4       15.50       55.24     60.62 o 
   4 -12   4      237.31      257.76     76.07 o 
   5 -12   4     1384.14     1591.23    146.57 o 
   6 -12   4     2376.00     2647.43    196.61 o 
   7 -12   4     1339.45     1184.60    140.22 o 
  -5 -11   4      662.72      686.37    106.60 o 
  -4 -11   4      364.65      311.15     78.80 o 
  -3 -11   4      155.46      151.78     63.45 o 
  -2 -11   4        0.29      -59.30     46.06 o 
  -1 -11   4       26.44      -43.06     47.03 o 
   0 -11   4      406.17      389.07     84.89 o 
   1 -11   4     2223.74     2240.62    160.08 o 
   2 -11   4     3752.99     3411.54    199.43 o 
   3 -11   4      461.54      438.66     85.51 o 
   4 -11   4        2.35      -35.65     50.03 o 
   5 -11   4       42.23       65.65     62.48 o 
   6 -11   4      608.41      706.31    113.48 o 
   7 -11   4      579.15      731.28    127.95 o 
   8 -11   4       34.93      -69.98     72.45 o 
  -7 -10   4       39.56       -7.06     64.77 o 
  -6 -10   4      159.45       79.24     69.63 o 
  -5 -10   4       46.42       12.44     57.71 o 
  -4 -10   4        7.18       -9.62     46.06 o 
  -3 -10   4      141.07       72.80     60.62 o 
  -2 -10   4      349.03      274.44     72.89 o 
  -1 -10   4        5.55       12.88     39.18 o 
   0 -10   4      816.01      758.02     86.48 o 
   1 -10   4     3105.17     2869.63    168.11 o 
   2 -10   4     3859.75     3890.35    204.29 o 
   3 -10   4     2563.92     2617.60    169.96 o 
   4 -10   4      263.97      308.33     76.95 o 
   5 -10   4        2.21       10.15     50.30 o 
   6 -10   4        0.29      -33.97     40.24 o 
   7 -10   4        0.19      -67.60     47.48 o 
   8 -10   4       30.12      -48.71     70.86 o 
   9 -10   4      491.67      415.99    115.78 o 
  -8  -9   4      124.57      123.98     77.30 o 
  -7  -9   4        3.74       10.15     60.71 o 
  -6  -9   4        0.10        2.03     53.65 o 
  -5  -9   4       62.88      -23.65     43.06 o 
  -4  -9   4      730.37      751.23     92.30 o 
  -3  -9   4     1133.72     1074.38    106.16 o 
  -2  -9   4     2106.06     2102.78    139.87 o 
  -1  -9   4     2057.09     2008.63    134.31 o 
   0  -9   4      169.31      179.05     54.36 o 
   1  -9   4      648.68      578.97     71.04 o 
   2  -9   4      296.79      172.43     53.74 o 
   3  -9   4      880.28      854.91     93.45 o 
   4  -9   4       59.14        1.50     54.45 o 
   5  -9   4      598.99      617.45     95.83 o 
   6  -9   4      105.11       96.54     57.09 o 
   7  -9   4        0.40       -0.79     51.53 o 
   8  -9   4       16.98        2.56     55.33 o 
   9  -9   4      839.86      949.42    122.66 o 
  10  -9   4     1466.21     1793.48    173.31 o 
  -8  -8   4        0.92      -21.44     56.48 o 
  -7  -8   4      230.14      203.47     47.89 o 
  -6  -8   4      436.51      499.79     56.95 o 
  -5  -8   4       40.88        9.50     27.28 o 
  -4  -8   4      985.02      984.45     63.42 o 
  -3  -8   4     1312.47     1260.92     67.34 o 
  -2  -8   4     2593.28     2363.90    139.87 o 
  -1  -8   4     1579.16     1341.76    103.51 o 
   0  -8   4     1421.14     1411.83    100.69 o 
   1  -8   4      446.38      839.65     77.48 o 
   2  -8   4       14.59       29.83     32.12 o 
   3  -8   4       16.55       -1.68     30.27 o 
   4  -8   4     1116.77      988.08     95.13 o 
   5  -8   4     5747.77     5552.89    253.62 o 
   6  -8   4     4611.38     4832.37    238.70 o 
   7  -8   4     1102.40     1170.57    112.07 o 
  -9  -7   4       15.18      -49.68     43.77 o 
  -8  -7   4      615.08      690.24     78.76 o 
  -7  -7   4     1422.40     1390.34     82.46 o 
  -6  -7   4     1262.52     1224.81     74.87 o 
  -5  -7   4     1505.62     1438.23     85.55 o 
  -4  -7   4      630.29      657.20     50.74 o 
  -3  -7   4      107.11      118.83     28.64 o 
  -2  -7   4      264.87      168.86     31.39 o 
  -1  -7   4       70.58       72.90     22.84 o 
   0  -7   4       82.22      177.30     45.84 o 
   1  -7   4     1665.20     1426.96     93.32 o 
   2  -7   4     2784.85     2685.82     92.27 o 
   3  -7   4      407.45      455.02     39.10 o 
   4  -7   4      281.55      230.48     34.77 o 
   5  -7   4     2422.20     2510.35     99.59 o 
   6  -7   4     7047.62     7935.67    301.27 o 
   7  -7   4     3162.04     3016.64    163.96 o 
   8  -7   4       73.79       89.57     47.48 o 
   9  -7   4       55.19       44.39     49.15 o 
  10  -7   4        0.74      -16.43     39.18 o 
  11  -7   4        3.83      -61.35     40.90 o 
 -10  -6   4      183.37      174.99     64.51 o 
  -9  -6   4       48.25       38.12     50.39 o 
  -8  -6   4      168.42      114.42     40.78 o 
  -7  -6   4     1736.03     1791.26     90.24 o 
  -6  -6   4     1925.26     1856.76     88.62 o 
  -5  -6   4      836.40      744.54     55.56 o 
  -4  -6   4      827.57      760.66     51.48 o 
  -3  -6   4      170.75      128.82     25.73 o 
  -2  -6   4       31.58       64.44     22.81 o 
  -1  -6   4     2111.08     1994.59    113.88 o 
   0  -6   4     7652.51     7536.03    186.85 o 
   1  -6   4     4997.57     4859.83    136.38 o 
   2  -6   4    20333.95    21430.28    462.62 o 
   3  -6   4     8565.87     8890.42    219.21 o 
   4  -6   4      426.30      345.57     46.77 o 
   5  -6   4      629.27      601.92     61.77 o 
   6  -6   4      486.15      432.49     61.07 o 
   7  -6   4      151.31      104.04     50.48 o 
   8  -6   4        0.98      -29.81     29.01 o 
   9  -6   4       33.25        7.35     32.71 o 
  10  -6   4      442.72      589.94     69.05 o 
  11  -6   4      315.71      276.16     60.15 o 
 -10  -5   4     1047.19     1077.20    120.28 o 
  -9  -5   4      842.81      834.00     98.75 o 
  -8  -5   4      199.23      197.23     43.40 o 
  -7  -5   4       42.25       -1.94     26.18 o 
  -6  -5   4       14.84       -1.10     42.31 o 
  -5  -5   4      370.22      351.14     42.50 o 
  -4  -5   4      721.45     1118.41     87.63 o 
  -3  -5   4     1141.38     1163.84     57.17 o 
  -2  -5   4     3639.76     3356.40    120.15 o 
  -1  -5   4     2094.13     1977.67     70.16 o 
   0  -5   4     6179.73     5944.88    150.60 o 
   1  -5   4     6743.68     6980.63    172.85 o 
   2  -5   4     5326.89     5524.15    193.79 o 
   3  -5   4     9590.51     8961.69    304.89 o 
   4  -5   4     5703.05     6425.01    238.00 o 
   5  -5   4        3.07        4.50     21.62 o 
   6  -5   4      206.95      182.75     44.83 o 
   7  -5   4      445.97      472.14     40.95 o 
   8  -5   4      353.14      374.23     46.85 o 
   9  -5   4     3250.21     3259.98    124.71 o 
  10  -5   4     3410.09     3635.82    141.97 o 
  11  -5   4      897.73     1068.94     86.79 o 
  12  -5   4      225.00      158.55     54.87 o 
 -11  -4   4      309.80      443.16     96.54 o 
 -10  -4   4      961.38     1063.08    120.01 o 
  -9  -4   4     1661.35     1605.88    135.01 o 
  -8  -4   4      193.40      213.33     47.96 o 
  -7  -4   4       39.31        2.17     23.25 o 
  -6  -4   4       74.28       67.90     28.76 o 
  -5  -4   4      423.23      463.46     73.02 o 
  -4  -4   4     8712.58     8797.76    216.07 o 
  -3  -4   4    15212.73    14041.26    433.37 o 
  -2  -4   4    11734.88    12104.66    271.50 o 
  -1  -4   4    25313.91    25450.88   1437.20 o 
   0  -4   4      178.35      177.30     22.03 o 
   1  -4   4      505.45      534.19     33.33 o 
   2  -4   4      414.95      283.09     39.09 o 
   3  -4   4      544.76      506.17     49.51 o 
   4  -4   4       46.77       28.86     22.15 o 
   5  -4   4     1496.07     1641.44    101.13 o 
   6  -4   4     4429.84     4440.36    126.87 o 
   7  -4   4     2489.80     2473.31     99.28 o 
   8  -4   4        6.95      -11.28     22.63 o 
   9  -4   4     2126.91     2227.65    102.76 o 
  10  -4   4     2165.19     2197.34    105.51 o 
  11  -4   4     1025.64     1322.87     91.28 o 
  12  -4   4      427.85      599.94    148.74 o 
 -11  -3   4       27.58       52.15     54.01 o 
 -10  -3   4      246.76      216.55     71.65 o 
  -9  -3   4      136.02       61.95     56.74 o 
  -8  -3   4       43.02       14.03     41.30 o 
  -7  -3   4      801.86      887.25     57.12 o 
  -6  -3   4     2278.63     2191.23     85.58 o 
  -5  -3   4      456.23      377.21     34.84 o 
  -4  -3   4      268.92      244.85     29.83 o 
  -3  -3   4    12055.25    12103.65    329.81 o 
  -2  -3   4     8458.02     8831.38    201.84 o 
  -1  -3   4     2055.38     2022.82     63.49 o 
   0  -3   4     1488.90     1163.37     45.23 o 
   1  -3   4       91.39      139.60     25.86 o 
   2  -3   4      776.13      765.26     52.68 o 
   3  -3   4      662.52      714.61     53.04 o 
   4  -3   4     4677.47     4704.06    186.37 o 
   5  -3   4     6852.01     6968.14    169.10 o 
   6  -3   4    13395.01    13883.11    304.86 o 
   7  -3   4     4977.18     4576.43    135.49 o 
   8  -3   4       31.67       62.23     41.30 o 
   9  -3   4      395.82      320.70     47.03 o 
  10  -3   4      158.48      145.47     92.13 o 
  11  -3   4      251.52      428.08     65.15 o 
  12  -3   4       64.85      159.13     52.10 o 
 -12  -2   4       74.50       35.03     66.80 o 
 -11  -2   4        0.26      -31.77     48.27 o 
 -10  -2   4       17.67       -0.62     41.47 o 
  -9  -2   4       62.57       12.62     42.18 o 
  -8  -2   4     1922.18     1925.59    137.93 o 
  -7  -2   4     9033.91     9174.02    234.19 o 
  -6  -2   4     6117.73     6304.55    221.94 o 
  -5  -2   4     3306.04     3378.45    111.85 o 
  -4  -2   4     2841.26     3341.73    140.00 o 
  -3  -2   4     3908.36     4510.27    178.61 o 
  -2  -2   4      436.10      365.85     23.01 o 
  -1  -2   4      790.54      784.16     32.14 o 
   0  -2   4     1058.08     1094.94     62.57 o 
   1  -2   4     5177.26     5105.75    181.87 o 
   2  -2   4     5107.16     5098.16    183.20 o 
   3  -2   4        5.90      -11.03     13.77 o 
   4  -2   4     4217.57     4515.30    116.74 o 
   5  -2   4     4052.36     3846.54    111.54 o 
   6  -2   4     4649.03     4851.01    135.02 o 
   7  -2   4     5125.90     5412.08    151.54 o 
  11  -2   4       19.01      -17.63     39.05 o 
  12  -2   4      216.30      228.96     64.09 o 
 -12  -1   4      263.14      219.99     82.69 o 
 -11  -1   4      814.21      941.31    117.54 o 
 -10  -1   4      484.82      592.56     94.07 o 
  -9  -1   4       19.68       -4.50     37.24 o 
  -8  -1   4        1.30      -10.32     32.65 o 
  -7  -1   4     1055.51      888.50     54.09 o 
  -6  -1   4     5450.35     5466.26    136.34 o 
  -5  -1   4     3973.74     4055.28     90.27 o 
  -4  -1   4     1934.70     1860.81     48.71 o 
  -3  -1   4      532.02      623.56     42.77 o 
  -2  -1   4        8.48       14.16      9.95 o 
  -1  -1   4    10669.98    10808.63    238.29 o 
   0  -1   4    10454.00    10954.17    348.65 o 
   1  -1   4    33947.80    34016.30   1000.52 o 
   2  -1   4    11555.36    11760.28    372.57 o 
   4  -1   4      244.95      267.24     24.78 o 
   5  -1   4      670.06      774.75     42.30 o 
   6  -1   4     1153.16     1212.91     56.97 o 
   7  -1   4      344.25      228.82     57.01 o 
   8  -1   4       32.52       20.83     44.48 o 
   9  -1   4       63.41       70.60     49.33 o 
  10  -1   4      727.54      768.70     92.57 o 
 -12   0   4      267.68      319.98     90.36 o 
 -11   0   4     1145.24     1313.43    129.19 o 
 -10   0   4     2797.29     2935.11    188.49 o 
  -9   0   4      828.23      879.98    101.30 o 
  -8   0   4      276.55      204.82     54.54 o 
  -7   0   4        1.52       76.78     29.43 o 
  -6   0   4      184.09      190.05     26.52 o 
  -5   0   4     2572.59     2802.02     89.90 o 
  -4   0   4     2246.47     2382.27    113.66 o 
  -3   0   4     4637.70     4987.47    127.34 o 
  -2   0   4     2163.77     2292.75     91.16 o 
  -1   0   4     9399.72     9813.10    217.75 o 
   0   0   4      984.85     1114.53     31.74 o 
   1   0   4    22103.89    22697.30    378.60 o 
   2   0   4    13603.40    13377.58    547.43 o 
   3   0   4      966.47      999.11     36.21 o 
   4   0   4     1867.77     1747.77     73.78 o 
   5   0   4     2425.56     2247.13     83.29 o 
   6   0   4      155.21      126.79     29.31 o 
   7   0   4       58.29      -11.10     23.20 o 
   8   0   4      580.67      490.45     57.20 o 
   9   0   4     2456.17     2438.38    158.49 o 
  10   0   4     1897.50     2075.34    150.19 o 
  11   0   4     1000.55     1191.48    124.87 o 
 -12   1   4       36.11       38.21     60.80 o 
 -11   1   4      424.90      446.87     87.54 o 
 -10   1   4     1296.03     1287.93    126.19 o 
  -9   1   4      928.23      816.70    102.72 o 
  -8   1   4      129.81      148.85     31.86 o 
  -7   1   4      323.82      340.62     39.19 o 
  -6   1   4      307.71      280.54     32.32 o 
  -5   1   4       12.72        0.77     13.96 o 
  -4   1   4     9283.15     9659.97    226.77 o 
  -3   1   4     9596.91     9723.11    270.51 o 
  -2   1   4    16966.16    18227.78    413.34 o 
  -1   1   4     1069.83     1121.12     30.79 o 
   0   1   4     5420.52     5744.59    108.32 o 
   1   1   4      824.27      725.77     26.32 o 
   2   1   4      510.75      542.70     22.57 o 
   3   1   4     2035.58     2123.42     54.14 o 
   4   1   4      200.10      155.91     27.87 o 
   5   1   4     7452.11     7991.26    285.03 o 
   6   1   4     3182.22     3076.58    108.26 o 
   7   1   4     1407.75     1331.56     72.91 o 
   8   1   4       80.45       -6.86     31.59 o 
   9   1   4      675.65      669.43     66.39 o 
  10   1   4      242.15      269.46     59.55 o 
  11   1   4      892.68      913.77    114.28 o 
 -12   2   4      166.70       91.86     73.07 o 
 -11   2   4       12.10       -9.09     48.18 o 
 -10   2   4      284.41      213.29     64.60 o 
  -9   2   4        2.22      -51.98     36.45 o 
  -8   2   4      723.30      697.30     53.41 o 
  -7   2   4     3795.57     3888.75    127.06 o 
  -6   2   4     4858.60     4925.15    143.38 o 
  -5   2   4      498.35      800.02     71.35 o 
  -4   2   4     5486.01     6012.82    118.74 o 
  -3   2   4     1954.27     1924.82     47.53 o 
  -2   2   4     7630.16     8318.85    151.49 o 
  -1   2   4     6360.48     6799.72    126.81 o 
   0   2   4     2037.09     2232.98     53.14 o 
   1   2   4       38.85       18.79      8.17 o 
   2   2   4        0.63        6.13      7.44 o 
   3   2   4      198.72      224.88     15.59 o 
   4   2   4     4176.17     4219.48     93.65 o 
   5   2   4     9824.94    10571.80    362.07 o 
   6   2   4    10042.77    10648.87    312.34 o 
   7   2   4     5193.45     5008.76    159.91 o 
   8   2   4     1726.14     1755.22     91.09 o 
   9   2   4       97.79       34.30     36.82 o 
  10   2   4       21.89      -63.97     46.99 o 
  11   2   4       39.52        4.47     44.65 o 
 -12   3   4       21.46      -88.55     59.04 o 
 -11   3   4       73.63      -17.30     50.39 o 
 -10   3   4      129.06      132.98     56.48 o 
  -9   3   4       15.70      -14.43     23.10 o 
  -8   3   4      523.57      547.03     50.05 o 
  -7   3   4     5613.26     5525.47    163.22 o 
  -6   3   4    11327.44    11340.96    276.23 o 
  -5   3   4     7942.44     7752.94    153.41 o 
  -4   3   4     2801.67     3116.58     73.81 o 
  -3   3   4     2235.76     2550.92     64.14 o 
  -2   3   4      102.88      137.11     30.55 o 
  -1   3   4      622.90      767.66     45.10 o 
   0   3   4      290.87      285.13     19.14 o 
   1   3   4    11657.53    12896.47    228.28 o 
   2   3   4    15960.88    16933.88    358.91 o 
   3   3   4     2767.01     2877.05     58.02 o 
   4   3   4        7.70        7.51     14.34 o 
   5   3   4     2609.39     2468.56    138.01 o 
   6   3   4     2726.34     2797.31    106.69 o 
   7   3   4     2158.29     2095.83     96.15 o 
   8   3   4     1013.17      987.02     70.69 o 
   9   3   4       41.52      -14.24     35.38 o 
  10   3   4      163.28       73.61     54.27 o 
  11   3   4       76.87       -0.77     45.91 o 
 -12   4   4      136.33       55.59     69.18 o 
 -11   4   4     1311.00     1463.71    134.75 o 
 -10   4   4     1629.33     1486.22    125.84 o 
  -9   4   4      566.80      541.16     53.63 o 
  -8   4   4       38.66       33.22     26.11 o 
  -7   4   4      475.04      397.09     46.70 o 
  -6   4   4     2821.18     2854.30     78.64 o 
  -5   4   4     7160.57     7560.69    153.60 o 
  -4   4   4     2887.98     3113.37     76.78 o 
  -3   4   4      240.41      189.06     26.28 o 
  -2   4   4       60.75       53.47     19.09 o 
  -1   4   4      421.01      346.94     20.63 o 
   0   4   4     4866.25     5322.29    126.40 o 
   1   4   4    23342.20    25522.64    432.22 o 
   2   4   4    12472.94    13338.59    240.43 o 
   3   4   4     6573.28     6584.75    110.93 o 
   4   4   4     5512.40     5561.41    126.95 o 
   5   4   4     1729.72     1568.64    112.78 o 
   6   4   4      539.77      487.62     51.09 o 
   7   4   4      812.70      883.98     66.53 o 
   8   4   4      308.36      264.73     53.21 o 
   9   4   4      464.11      483.98     67.18 o 
  10   4   4      732.32      829.72     81.45 o 
 -12   5   4      581.19      578.89    108.98 o 
 -11   5   4     1136.69     1124.33    123.01 o 
 -10   5   4     1884.19     1928.58    104.58 o 
  -9   5   4     3718.42     3798.34    142.02 o 
  -8   5   4     1602.28     1574.10     82.01 o 
  -7   5   4        6.39       -4.89     20.65 o 
  -6   5   4      186.42      184.44     24.20 o 
  -5   5   4       23.41        0.81     15.62 o 
  -4   5   4     2151.00     2156.97     79.52 o 
  -3   5   4     2833.72     2904.99     72.97 o 
  -2   5   4     1732.86     1803.36     78.14 o 
  -1   5   4      343.93      317.11     26.32 o 
   0   5   4      596.72      969.45    139.03 o 
   1   5   4     1053.99      948.30     52.65 o 
   2   5   4     7501.67     7515.85    150.81 o 
   3   5   4     4863.03     5199.03     93.74 o 
   4   5   4      625.66      584.91     32.65 o 
   5   5   4      203.13      125.60     40.30 o 
   6   5   4        1.22      -42.71     35.56 o 
   7   5   4       96.08       20.07     32.52 o 
   8   5   4      105.20       64.37     43.59 o 
   9   5   4     1050.13     1078.47     82.49 o 
  10   5   4     1137.30     1316.35    144.54 o 
 -10   6   4      744.18      702.78    106.86 o 
  -9   6   4      474.89      479.18     60.40 o 
  -8   6   4      392.24      342.86     51.61 o 
  -7   6   4       35.95       18.29     26.96 o 
  -6   6   4      354.13      361.83     75.72 o 
  -5   6   4      386.18      357.32     39.82 o 
  -4   6   4     1491.72     1473.05     91.64 o 
  -3   6   4     4901.40     4786.12    138.97 o 
  -2   6   4    14193.14    15384.14    475.37 o 
  -1   6   4     7291.84     7418.38    264.73 o 
   0   6   4     2217.92     2310.58     86.03 o 
   1   6   4      833.82      754.47     33.96 o 
   2   6   4       14.49        5.74     13.60 o 
   3   6   4      510.58      498.50     32.14 o 
   4   6   4       95.74       55.30     21.38 o 
   5   6   4     3228.48     3253.94     88.75 o 
   6   6   4      608.34      575.29     42.68 o 
   7   6   4      572.51      586.92    100.16 o 
   8   6   4       23.21      -48.45     48.89 o 
   9   6   4      247.73      217.96     89.39 o 
 -10   7   4      136.75      123.98     62.57 o 
  -9   7   4       37.99      -20.21     45.80 o 
  -8   7   4      458.57      371.69     81.80 o 
  -7   7   4      956.88      758.90    100.60 o 
  -6   7   4     1289.43     1279.53    109.91 o 
  -5   7   4      105.67      126.63     30.30 o 
  -4   7   4      496.85      472.73     53.04 o 
  -3   7   4     1360.70     1327.02     87.36 o 
  -2   7   4     2175.58     1932.12    108.81 o 
  -1   7   4     2969.12     2810.06    142.78 o 
   0   7   4      317.27      373.80     65.21 o 
   1   7   4      177.35      149.66     47.48 o 
   2   7   4       12.79      251.29    110.39 o 
   3   7   4      340.04      278.50     38.86 o 
   4   7   4     1538.69     1441.83    113.66 o 
   5   7   4     2297.32     2204.88    147.28 o 
   6   7   4     1726.59     1745.74    135.28 o 
   7   7   4      720.97      877.77    122.40 o 
   8   7   4      543.01      666.42    114.72 o 
   9   7   4       32.21      -63.45     59.57 o 
 -10   8   4       56.86       57.45     60.18 o 
  -9   8   4       39.88        6.53     48.53 o 
  -8   8   4      882.43      822.00    102.10 o 
  -7   8   4     1532.32     1497.78    128.22 o 
  -6   8   4     3692.33     3739.72    205.79 o 
  -5   8   4     6076.74     6158.77    241.53 o 
  -4   8   4     2404.02     2435.55    132.28 o 
  -3   8   4       33.47       29.21     32.12 o 
  -2   8   4       99.60       79.95     38.92 o 
  -1   8   4      744.47      668.01     69.89 o 
   0   8   4      910.60      978.10     88.07 o 
   1   8   4     1486.09     1483.92    109.16 o 
   2   8   4     2121.72     2059.67     92.52 o 
   3   8   4     1054.60      954.45     98.66 o 
   4   8   4      153.80       90.80     57.45 o 
   5   8   4      193.57       58.33     57.71 o 
   6   8   4      901.40      912.19    105.45 o 
   7   8   4      265.84      410.16     95.92 o 
   8   8   4       49.73       17.03     66.89 o 
  -9   9   4      823.12      775.05    115.42 o 
  -8   9   4        4.81        5.12     47.83 o 
  -7   9   4      712.75      631.57     99.01 o 
  -6   9   4      157.07       97.51     62.74 o 
  -5   9   4      195.77      115.16     52.59 o 
  -4   9   4      475.27      455.70     76.68 o 
  -3   9   4        2.20      -46.33     30.89 o 
  -2   9   4      657.35      658.04     73.77 o 
  -1   9   4        6.35       51.80     37.86 o 
   0   9   4      729.79      736.67     78.98 o 
   1   9   4     1298.93     1372.82    109.51 o 
   2   9   4     2853.41     2917.77    116.07 o 
   3   9   4     2265.27     2359.22    155.66 o 
   4   9   4      787.09      745.05     95.92 o 
   5   9   4      120.11       54.09     61.95 o 
   6   9   4       94.05       39.71     57.71 o 
   7   9   4       41.71      -49.15     57.01 o 
  -9  10   4     1237.54     1080.56    130.25 o 
  -8  10   4      543.19      548.18    108.01 o 
  -7  10   4        1.78      -66.85     44.56 o 
  -6  10   4       26.44        2.65     43.15 o 
  -5  10   4       70.89      -44.74     42.98 o 
  -4  10   4      418.21      386.34     76.42 o 
  -3  10   4     1439.53     1665.27    124.42 o 
  -2  10   4     2996.90     2930.87    168.46 o 
  -1  10   4      943.64      933.01     95.22 o 
   0  10   4      120.60      201.82     55.86 o 
   1  10   4       38.90       47.56     47.21 o 
   2  10   4      419.71      524.44     87.36 o 
   3  10   4      613.90      741.43     92.30 o 
   4  10   4      128.11      155.31     70.07 o 
   5  10   4       50.66       75.18     62.92 o 
  -7  11   4       23.06      -71.74     58.95 o 
  -6  11   4      201.10      100.33     70.24 o 
  -5  11   4        4.24        3.00     42.27 o 
  -4  11   4      327.58      237.11     67.15 o 
  -3  11   4      745.18      786.44    107.92 o 
  -2  11   4     1501.54     1479.86    128.13 o 
  -1  11   4     2720.44     2788.80    173.67 o 
   0  11   4      739.83      703.22     90.10 o 
   1  11   4        4.33      -67.90     45.27 o 
   2  11   4        4.50      -66.05     44.03 o 
   3  11   4        6.63      -52.51     46.59 o 
   4  11   4       66.29       13.68     54.36 o 
  -5  12   4      845.37      783.26    125.57 o 
  -4  12   4       53.16        1.15     51.18 o 
  -3  12   4       32.23       -0.35     52.59 o 
  -2  12   4      184.07      259.70     75.36 o 
  -1  12   4      271.03      388.28     85.95 o 
   0  12   4       74.94        4.43     39.64 o 
   1  12   4       12.77      -82.07     54.71 o 
   2  12   4      103.72       41.12     69.45 o 
  -1 -13   5       42.40       49.42     77.21 o 
   0 -13   5        2.97      -57.62     56.30 o 
   1 -13   5       64.94      -14.38     53.56 o 
   2 -13   5       29.07      -10.41     54.36 o 
   3 -13   5      119.20      170.05     82.33 o 
   4 -13   5      695.40      826.32    126.98 o 
   5 -13   5     1225.72     1357.73    147.81 o 
  -4 -12   5       22.22      -10.59     55.51 o 
  -3 -12   5       11.49       -4.77     51.89 o 
  -2 -12   5       18.60      -56.92     56.39 o 
  -1 -12   5       57.96      -33.80     53.74 o 
   0 -12   5      709.79      773.55    105.54 o 
   1 -12   5     1306.29     1484.28    134.22 o 
   2 -12   5      770.81      825.88    117.63 o 
   3 -12   5      220.76      248.23     80.66 o 
   4 -12   5       21.44      -13.50     59.30 o 
   5 -12   5      203.18      232.08     81.71 o 
   6 -12   5      502.59      556.12    114.63 o 
   7 -12   5       94.70      146.57     88.95 o 
  -5 -11   5        6.08      -16.85     60.36 o 
  -4 -11   5       74.60      106.78     69.54 o 
  -3 -11   5      133.89       68.57     66.36 o 
  -2 -11   5        8.79      -12.44     49.06 o 
  -1 -11   5      207.74      175.43     69.63 o 
   0 -11   5      949.00     1111.00    114.63 o 
   1 -11   5     2910.69     3148.22    190.17 o 
   2 -11   5     3858.32     4031.63    219.29 o 
   3 -11   5     1450.13     1349.26    132.46 o 
   4 -11   5      154.19       87.01     61.07 o 
   5 -11   5       20.13      -10.94     59.21 o 
   6 -11   5        8.46       21.80     59.04 o 
   7 -11   5       53.99      -66.98     61.95 o 
   8 -11   5      645.46      538.91    129.81 o 
  -7 -10   5        2.52      -57.36     61.33 o 
  -6 -10   5        0.64      -38.92     57.98 o 
  -5 -10   5      212.06      218.41     77.83 o 
  -4 -10   5      941.82      928.07    103.60 o 
  -3 -10   5     1636.35     1553.72    131.04 o 
  -2 -10   5      825.17      861.18     94.77 o 
  -1 -10   5      851.41      742.31     92.83 o 
   0 -10   5       54.07        9.00     45.62 o 
   1 -10   5      566.90      595.30     91.60 o 
   2 -10   5      558.39      588.33     90.80 o 
   3 -10   5      214.74      152.66     65.48 o 
   4 -10   5        7.28       23.65     59.57 o 
   5 -10   5      259.44      205.26     75.63 o 
   6 -10   5       16.03      -45.71     43.95 o 
   7 -10   5        9.65      -43.15     50.83 o 
   8 -10   5      277.26      314.42    100.33 o 
   9 -10   5      854.91     1105.97    157.52 o 
  -7  -9   5      150.27      161.58     71.92 o 
  -6  -9   5      101.79       72.18     61.42 o 
  -5  -9   5      155.49      128.84     59.21 o 
  -4  -9   5      978.33      862.15     96.45 o 
  -3  -9   5     1115.31     1240.54    108.89 o 
  -2  -9   5     2774.13     2493.71    150.46 o 
  -1  -9   5     2440.29     2006.51    134.13 o 
   0  -9   5       43.48       48.98     40.42 o 
   1  -9   5       29.48      316.27     66.54 o 
   2  -9   5        0.39       35.12     40.42 o 
   3  -9   5       39.31       -8.56     36.36 o 
   4  -9   5      932.17      985.96    100.42 o 
   5  -9   5     1797.01     1805.84    140.22 o 
   6  -9   5     1010.44     1018.34    108.28 o 
   7  -9   5      684.85      757.58    108.28 o 
   8  -9   5      276.88      230.85     78.54 o 
   9  -9   5      261.43      142.60     84.89 o 
  -8  -8   5      448.95      408.84     86.83 o 
  -7  -8   5      795.20      816.95     81.01 o 
  -6  -8   5     1118.64     1067.29     73.55 o 
  -5  -8   5      556.06      567.82     66.14 o 
  -4  -8   5       27.33       25.70     27.90 o 
  -3  -8   5     1389.11     1282.25     71.09 o 
  -2  -8   5     1261.25     1077.76     62.95 o 
  -1  -8   5      247.50      180.64     50.30 o 
   0  -8   5      184.84      248.98     89.30 o 
   1  -8   5      430.51      391.00     39.53 o 
   2  -8   5      314.50      295.49     35.58 o 
   3  -8   5      108.60      119.44     38.70 o 
   4  -8   5       30.82       -9.23     23.63 o 
   5  -8   5     1888.71     2192.08    126.50 o 
   6  -8   5     4621.48     5210.94    369.79 o 
   7  -8   5      822.04      794.64     85.69 o 
   8  -8   5       99.02       74.57     49.95 o 
  -9  -7   5        0.20      -68.43     45.62 o 
  -8  -7   5      485.93      497.88     83.74 o 
  -7  -7   5     1651.65     1633.11     91.66 o 
  -6  -7   5     1301.43     1267.81     76.92 o 
  -5  -7   5      880.65      872.89    117.98 o 
  -4  -7   5       81.62       31.44     27.60 o 
  -3  -7   5        7.17       12.86     20.57 o 
  -2  -7   5      125.05      140.39     29.09 o 
  -1  -7   5     2942.34     2862.98     98.91 o 
   0  -7   5     1589.33     1319.20     62.26 o 
   1  -7   5     6302.64     5838.16    160.30 o 
   2  -7   5     9264.80     9149.30    420.35 o 
   3  -7   5     3497.32     3477.63    114.47 o 
   4  -7   5       74.23       32.47     25.12 o 
   5  -7   5      105.50       42.09     40.06 o 
   6  -7   5      426.92      390.48     69.63 o 
   7  -7   5      124.00      111.28     52.68 o 
   8  -7   5       75.92      107.04     50.56 o 
   9  -7   5      374.16      344.95     80.74 o 
  10  -7   5      143.62       49.42     55.06 o 
  11  -7   5        5.19       35.12     54.18 o 
 -10  -6   5      463.34      533.35     99.63 o 
  -9  -6   5      200.95      256.79     75.71 o 
  -8  -6   5       22.00       -0.44     38.47 o 
  -7  -6   5      376.66      311.12     49.20 o 
  -6  -6   5       82.67       14.16     30.53 o 
  -5  -6   5      101.84       75.42     31.22 o 
  -4  -6   5      573.75      891.27    107.79 o 
  -3  -6   5     1764.42     1713.13     88.99 o 
  -2  -6   5     2750.12     2481.32     88.64 o 
  -1  -6   5      327.68      267.57     31.70 o 
   0  -6   5     1461.62     1235.50    143.04 o 
   1  -6   5     5410.72     5568.98    151.74 o 
   2  -6   5    12953.79    12351.59    289.49 o 
   3  -6   5    10351.40    10758.36    273.25 o 
   4  -6   5      718.26      791.82     68.65 o 
   5  -6   5       33.72        5.03     27.00 o 
   6  -6   5      338.74      193.61     47.65 o 
   7  -6   5      221.43      128.13     53.21 o 
   8  -6   5     1063.21     1262.69    112.95 o 
   9  -6   5     1519.59     1508.81    135.28 o 
  10  -6   5     1585.95     1971.55    101.99 o 
  11  -6   5      675.79      648.20     69.92 o 
 -10  -5   5      779.53      792.17    105.72 o 
  -9  -5   5      340.13      299.94     77.21 o 
  -8  -5   5       16.36      -24.44     45.89 o 
  -7  -5   5       51.10       19.41     29.61 o 
  -6  -5   5      332.23      298.36     92.35 o 
  -5  -5   5     1861.01     1891.43     82.83 o 
  -4  -5   5     4614.77     4358.49    174.68 o 
  -3  -5   5     9876.74     9399.38    229.35 o 
  -2  -5   5    25673.15    23703.73    596.58 o 
  -1  -5   5     9782.42    10008.29    235.05 o 
   0  -5   5     3696.04     3830.88    151.38 o 
   1  -5   5     5950.05     5729.92    151.62 o 
   2  -5   5     1140.56     1008.20     72.80 o 
   3  -5   5       58.20       46.77     32.47 o 
   4  -5   5      384.56      422.43     51.53 o 
   5  -5   5     2038.39     2103.49    119.57 o 
   6  -5   5      307.15      321.65     57.98 o 
   7  -5   5       26.84       72.80     40.59 o 
   8  -5   5      253.24      388.50     47.93 o 
   9  -5   5     3392.54     3733.08    136.85 o 
  10  -5   5     3755.48     4128.59    153.45 o 
  11  -5   5      619.29      701.08     79.26 o 
 -11  -4   5       15.25      -15.80     54.45 o 
 -10  -4   5       49.28       -9.35     51.98 o 
  -9  -4   5        6.66      -46.15     46.24 o 
  -8  -4   5      489.44      585.77     93.89 o 
  -7  -4   5      215.57      235.48     41.05 o 
  -6  -4   5      917.99      858.07     54.56 o 
  -5  -4   5        0.05       25.37     28.86 o 
  -4  -4   5     7552.77     7280.28    187.31 o 
  -3  -4   5    16256.72    16154.17    356.42 o 
  -2  -4   5    15564.88    15914.43    742.18 o 
  -1  -4   5     9715.07     9996.62    230.64 o 
   0  -4   5      960.92      887.80     44.17 o 
   1  -4   5     1068.00     1098.38     70.51 o 
   2  -4   5        0.05      -15.71     14.21 o 
   3  -4   5     2080.15     1831.61     97.16 o 
   4  -4   5     1550.52     1510.48     92.30 o 
   5  -4   5     7727.46     7799.95    291.83 o 
   6  -4   5     6595.98     6627.62    268.97 o 
   7  -4   5     1694.18     1715.38     77.32 o 
   8  -4   5       32.81        7.74     23.62 o 
   9  -4   5      478.42      466.39     56.01 o 
  10  -4   5      419.61      352.76     55.96 o 
  11  -4   5      126.13       47.36     42.66 o 
  12  -4   5        1.20      -51.80     48.90 o 
 -11  -3   5        0.55      -35.74     54.45 o 
 -10  -3   5        2.83      -14.91     50.21 o 
  -9  -3   5      465.52      367.01     77.74 o 
  -8  -3   5     3739.46     3627.65    200.40 o 
  -7  -3   5     4329.19     4375.52    215.41 o 
  -6  -3   5     4476.32     4547.26    171.77 o 
  -5  -3   5     3160.15     3036.30     99.13 o 
  -3  -3   5     4575.41     5265.77    266.37 o 
  -2  -3   5      209.87      181.50     22.30 o 
  -1  -3   5     1032.54      983.41     42.62 o 
   0  -3   5     4195.69     4407.18    136.56 o 
   1  -3   5     7918.28     8139.51    278.68 o 
   2  -3   5     8707.31     9513.92    319.00 o 
   3  -3   5        0.15      -22.50     15.00 o 
   4  -3   5      557.05      557.35     57.18 o 
   5  -3   5     5992.27     6193.54    245.67 o 
   6  -3   5     9253.13     9177.29    220.86 o 
   7  -3   5     3880.09     3801.27    123.50 o 
   8  -3   5      105.77       78.07     31.32 o 
   9  -3   5        0.26      -52.95     35.30 o 
  10  -3   5       59.11       11.17     52.06 o 
  11  -3   5       71.97       11.01     38.44 o 
  12  -3   5      120.07      122.55     59.43 o 
 -11  -2   5      264.46      247.70     78.98 o 
 -10  -2   5       39.04       42.09     48.71 o 
  -9  -2   5      194.31      148.16     54.71 o 
  -8  -2   5      762.62      586.74     80.74 o 
  -6  -2   5     3804.17     3929.53    119.20 o 
  -5  -2   5      149.87      149.58     19.22 o 
  -4  -2   5       61.69       42.54     15.93 o 
  -3  -2   5      220.81      241.21     22.09 o 
  -1  -2   5      183.92      307.18     36.97 o 
   0  -2   5      186.37      155.13     31.42 o 
   1  -2   5     7324.52     6149.15    220.26 o 
   2  -2   5    31026.63    31448.73    939.28 o 
   3  -2   5    11552.62    10679.02    355.45 o 
   4  -2   5     2862.77     2888.25    135.63 o 
   5  -2   5     1941.51     2060.25     98.44 o 
   6  -2   5       65.67       60.30     27.82 o 
   7  -2   5       15.33      -16.02     22.55 o 
   8  -2   5       10.34      -20.77     27.92 o 
   9  -2   5       45.66      -46.60     31.07 o 
  10  -2   5      384.79      273.50     57.84 o 
  11  -2   5      122.89      135.83     46.05 o 
  12  -2   5       61.01      158.47     59.25 o 
 -12  -1   5      473.82      394.45     94.86 o 
 -11  -1   5     1712.38     2130.49    170.22 o 
 -10  -1   5      944.50     1072.70    121.07 o 
  -9  -1   5      105.11       51.01     48.09 o 
  -8  -1   5        0.04      -45.27     32.56 o 
  -7  -1   5      151.73      264.74     35.29 o 
  -6  -1   5      364.42      385.64     34.15 o 
  -5  -1   5     2063.01     2146.88     57.33 o 
  -4  -1   5      848.65      884.87     31.09 o 
  -3  -1   5     2870.32     2821.19     63.00 o 
  -2  -1   5    10840.72    10902.52    193.43 o 
  -1  -1   5     2190.07     2455.12     76.15 o 
   0  -1   5    11456.43    12179.09    391.98 o 
   1  -1   5    14280.75    13801.29    436.37 o 
   2  -1   5     9831.49    10314.83    338.42 o 
   3  -1   5     3318.17     3062.88    133.34 o 
   4  -1   5     2701.69     2951.61    137.13 o 
   5  -1   5     1668.77     1796.43    137.18 o 
   6  -1   5       16.20      -24.89     16.59 o 
   7  -1   5      417.70      415.76     40.90 o 
   8  -1   5     1262.75     1354.45     71.43 o 
   9  -1   5     1865.90     1795.25     92.73 o 
  10  -1   5     1978.06     2111.36    107.07 o 
  11  -1   5      543.73      720.80     76.67 o 
  12  -1   5       41.21      -29.24     52.95 o 
 -12   0   5       59.93       88.33     66.62 o 
 -11   0   5      502.53      503.26     97.07 o 
 -10   0   5      749.14      681.25    106.60 o 
  -9   0   5      194.55      133.34     66.36 o 
  -8   0   5        1.91      -29.21     33.44 o 
  -7   0   5       26.50       11.42     18.57 o 
  -6   0   5       44.51       20.14     32.12 o 
  -5   0   5        3.81        0.42     15.75 o 
  -4   0   5     9705.40     9827.22    232.19 o 
  -3   0   5    13435.79    11822.75    560.27 o 
  -2   0   5    13336.94    13273.23    293.80 o 
  -1   0   5     4137.03     4053.51    108.35 o 
   0   0   5      605.73      575.81     23.57 o 
   1   0   5     2735.06     2516.82     59.66 o 
   2   0   5      872.64      818.61     38.34 o 
   3   0   5      241.33      193.52     23.83 o 
   4   0   5        1.53       -0.15     11.20 o 
   5   0   5     1734.99     1568.98     54.38 o 
   6   0   5     3619.05     3311.98     89.32 o 
   7   0   5      385.46      319.77     35.57 o 
   8   0   5      425.82      467.23     41.92 o 
   9   0   5     1090.73     1280.34     77.98 o 
  10   0   5     1298.17     1736.98     97.14 o 
  11   0   5      433.07      560.32     69.89 o 
 -12   1   5        1.41      -19.33     55.86 o 
 -11   1   5        0.16      -12.88     51.36 o 
 -10   1   5        9.26      -58.68     40.33 o 
  -9   1   5      521.02      448.37     89.57 o 
  -8   1   5     1138.85     1243.12     84.58 o 
  -7   1   5      569.70      528.98     45.93 o 
  -6   1   5     3624.36     3594.23    133.51 o 
  -5   1   5     1077.11     1455.89    162.81 o 
  -4   1   5     9167.58     9907.15    236.12 o 
  -3   1   5    17840.33    17672.10    384.62 o 
  -2   1   5     4894.66     4988.65    115.66 o 
  -1   1   5     3005.94     3301.69     83.03 o 
   0   1   5     1665.09     2390.62     88.68 o 
   1   1   5     1513.27     1429.60     40.98 o 
   2   1   5       57.10       23.87     10.38 o 
   3   1   5      337.50      327.74     29.54 o 
   4   1   5     1814.60     1655.75     52.04 o 
   5   1   5    11855.85    12180.60    224.63 o 
   6   1   5    13476.08    13346.43    247.31 o 
   7   1   5     2928.63     2819.22    111.96 o 
   8   1   5       36.65       21.36     23.35 o 
   9   1   5       56.02        4.53     37.25 o 
  10   1   5        0.60      -38.28     25.52 o 
  11   1   5       14.09       30.26     44.30 o 
 -12   2   5       12.43      -32.12     64.95 o 
 -11   2   5        3.24      -28.33     44.48 o 
 -10   2   5       35.12       20.21     45.09 o 
  -9   2   5      108.52       39.53     43.59 o 
  -8   2   5     2737.23     2688.14    136.47 o 
  -7   2   5    13147.95    13642.08    328.07 o 
  -6   2   5     6992.65     6796.79    185.34 o 
  -5   2   5      395.90      392.97     30.15 o 
  -4   2   5       25.85       20.99     10.65 o 
  -3   2   5      199.74      169.89     23.72 o 
  -2   2   5     1375.26     1390.91     38.94 o 
  -1   2   5     4048.45     4478.84     91.97 o 
   0   2   5     1722.26     1814.31     65.89 o 
   1   2   5     9842.36    10616.64    192.93 o 
   2   2   5    10444.33    10537.87    192.89 o 
   3   2   5     2162.59     2211.06     60.65 o 
   4   2   5     2660.80     2710.19     78.69 o 
   5   2   5     4598.04     4442.40    124.69 o 
   6   2   5     3284.98     3297.34     90.44 o 
   7   2   5     2420.79     2295.70     76.70 o 
   8   2   5      498.64      490.51     44.84 o 
   9   2   5       49.63      -28.15     28.84 o 
  10   2   5       64.34       -6.33     32.88 o 
  11   2   5        3.35      -54.65     36.43 o 
 -12   3   5      401.50      425.52     98.57 o 
 -11   3   5     1369.32     1573.31    143.40 o 
 -10   3   5      509.68      546.85     88.16 o 
  -9   3   5       10.62       -3.02     24.93 o 
  -8   3   5      741.36      772.34     56.01 o 
  -7   3   5     2508.13     2310.43     96.40 o 
  -6   3   5     4290.83     4349.91    137.62 o 
  -5   3   5     2527.76     2644.89     68.59 o 
  -4   3   5       72.70      106.30     27.13 o 
  -3   3   5      275.95      263.83     19.43 o 
  -2   3   5       24.71        9.34      8.73 o 
  -1   3   5     2446.97     2746.01     80.22 o 
   0   3   5    22460.20    25163.25    426.30 o 
   1   3   5    42012.92    45150.96   1158.08 o 
   2   3   5    15340.20    16575.38    549.89 o 
   3   3   5     9721.04     9771.94    185.81 o 
   4   3   5     1910.29     2011.25     49.31 o 
   5   3   5       32.02       14.23     26.70 o 
   6   3   5      705.75      720.39     41.49 o 
   7   3   5        0.00      -27.73     18.49 o 
   8   3   5      586.40      567.80     72.93 o 
   9   3   5      449.91      281.30     44.50 o 
  10   3   5      496.55      612.64     63.61 o 
  11   3   5      129.20      123.83     45.79 o 
 -12   4   5      455.15      523.38    103.60 o 
 -11   4   5     2008.79     2102.08    166.61 o 
 -10   4   5     2197.70     2311.13    162.63 o 
  -9   4   5      705.87      714.18     61.60 o 
  -8   4   5       93.33       36.26     26.04 o 
  -7   4   5        0.22      -27.11     18.08 o 
  -6   4   5        5.43      -25.69     17.12 o 
  -5   4   5       88.92       83.49     18.76 o 
  -4   4   5     2048.06     2134.01     61.21 o 
  -3   4   5     9985.36    10718.30    200.30 o 
  -2   4   5     5409.81     5365.78    112.41 o 
  -1   4   5     1370.28     1454.76     92.05 o 
   0   4   5      741.00     1692.53     95.22 o 
   1   4   5    10656.48    10835.16    202.24 o 
   2   4   5     6951.14     7162.53    144.34 o 
   3   4   5     1294.16     1212.14     64.39 o 
   4   4   5      954.35      799.57     31.49 o 
   5   4   5      733.23      808.27     41.68 o 
   6   4   5      245.53      181.34     36.29 o 
   7   4   5        5.92      -16.72     28.84 o 
   8   4   5      674.96      673.67     48.49 o 
   9   4   5     1731.83     1939.76     83.62 o 
  10   4   5     1614.02     1820.31    165.28 o 
 -11   5   5      342.73      453.75     94.60 o 
 -10   5   5      357.06      303.42     56.81 o 
  -9   5   5      650.92      652.13     69.63 o 
  -8   5   5       88.23       30.08     29.52 o 
  -7   5   5       31.88        3.54     22.36 o 
  -6   5   5       15.91        9.48     20.53 o 
  -5   5   5     1222.73     1254.33     48.11 o 
  -4   5   5    11256.32    11777.21    222.30 o 
  -3   5   5    18886.02    20344.67    356.82 o 
  -2   5   5    11043.25    11698.81    217.64 o 
  -1   5   5     2401.82     2587.31     66.95 o 
   0   5   5     1913.34     1972.49     61.33 o 
   1   5   5       22.06       -7.79     16.94 o 
   2   5   5      772.11      762.12     36.08 o 
   3   5   5       55.92      125.90     21.14 o 
   4   5   5      351.84      359.87     33.90 o 
   5   5   5     2112.07     2124.40     69.06 o 
   6   5   5      779.58      627.66     43.91 o 
   7   5   5      104.41      103.50     28.40 o 
   8   5   5       65.06       39.77     25.93 o 
   9   5   5      518.34      698.48     65.70 o 
  10   5   5      579.75      782.24     69.44 o 
 -10   6   5       24.58      -26.47     49.68 o 
  -9   6   5       97.95       -1.76     54.98 o 
  -8   6   5      895.92      696.78     96.98 o 
  -7   6   5     2244.29     2148.58    146.49 o 
  -6   6   5     1639.41     1634.73    120.19 o 
  -5   6   5      198.71      231.98     66.54 o 
  -4   6   5      796.19      723.52     47.95 o 
  -3   6   5     1552.31     1623.49     94.47 o 
  -2   6   5     6716.53     7137.11    255.29 o 
  -1   6   5     2257.86     2213.31     93.32 o 
   0   6   5       42.93       -5.73     19.58 o 
   1   6   5       29.98        3.11     20.70 o 
   2   6   5      118.72      333.76     58.15 o 
   3   6   5      147.79       87.70     35.74 o 
   4   6   5     3421.11     3274.81    114.19 o 
   5   6   5     4610.14     5020.02    119.94 o 
   6   6   5     1249.97     1277.72     58.12 o 
   7   6   5     1327.58     1338.13     62.64 o 
   8   6   5       64.74       15.35     58.15 o 
   9   6   5       22.58      -72.27     54.98 o 
 -10   7   5        8.89       43.95     56.12 o 
  -9   7   5      419.36      491.26     88.86 o 
  -8   7   5      982.37      873.27    102.63 o 
  -7   7   5     2655.53     2395.75    163.52 o 
  -6   7   5     2852.61     2640.19    166.78 o 
  -5   7   5      680.81      636.99     48.66 o 
  -4   7   5       18.03       31.57     24.09 o 
  -3   7   5       46.15       20.24     20.96 o 
  -2   7   5      205.35      149.81     35.87 o 
  -1   7   5        4.61      -26.76     17.84 o 
   0   7   5      801.78      775.23     77.13 o 
   1   7   5     2416.35     2397.09     95.56 o 
   2   7   5     2731.03     2735.22    104.34 o 
   3   7   5      883.37      871.33     92.04 o 
   4   7   5       76.97       18.09     45.36 o 
   5   7   5      324.23      340.80     75.98 o 
   6   7   5      346.22      326.06     77.83 o 
   7   7   5      316.00      263.15     83.30 o 
   8   7   5       98.40       15.44     64.95 o 
 -10   8   5      464.40      557.35    108.45 o 
  -9   8   5       16.59      -47.12     44.92 o 
  -8   8   5      241.51      211.61     71.21 o 
  -7   8   5      379.90      411.22     87.36 o 
  -6   8   5      511.11      544.91     93.19 o 
  -5   8   5     1190.59     1130.36     70.46 o 
  -4   8   5      100.54       16.12     38.52 o 
  -3   8   5      458.44      489.45     52.93 o 
  -2   8   5      159.82      241.17     60.18 o 
  -1   8   5      288.27      273.83     54.23 o 
   0   8   5     2530.23     2441.44    100.64 o 
   1   8   5     4000.96     4197.75    140.61 o 
   2   8   5     2799.45     2955.35    239.45 o 
   3   8   5     1003.36      929.22     95.13 o 
   4   8   5      371.51      333.56     79.68 o 
   5   8   5       28.90       10.24     48.80 o 
   6   8   5       72.99       34.59     57.62 o 
   7   8   5        3.79      -69.63     55.15 o 
  -9   9   5      888.60      971.13    123.63 o 
  -8   9   5      147.67       75.36     57.36 o 
  -7   9   5       44.65       32.92     53.92 o 
  -6   9   5       10.82       -6.18     41.65 o 
  -5   9   5      388.48      256.26     81.54 o 
  -4   9   5     1140.89     1076.93     98.00 o 
  -3   9   5     4087.25     4568.71    155.83 o 
  -2   9   5     2908.26     3124.59    123.01 o 
  -1   9   5      268.00      227.32     43.73 o 
   0   9   5       57.48       16.03     26.43 o 
   1   9   5      322.53      322.84     46.30 o 
   2   9   5     1612.64     1592.64    123.10 o 
   3   9   5      745.37      777.79     92.30 o 
   4   9   5        4.31       43.68     53.92 o 
   5   9   5       99.06       71.65     57.80 o 
   6   9   5       23.85       15.71     51.18 o 
  -8  10   5        1.45      -61.77     67.68 o 
  -7  10   5       82.15       36.89     59.30 o 
  -6  10   5       32.74        1.24     42.53 o 
  -5  10   5      237.35      208.08     68.92 o 
  -4  10   5     1167.79     1116.14     77.19 o 
  -3  10   5     2486.76     2545.40    116.07 o 
  -2  10   5     2846.08     2890.90    140.84 o 
  -1  10   5     1201.52     1094.19     76.27 o 
   0  10   5      193.90      157.25     44.60 o 
   1  10   5        0.23      -38.52     25.68 o 
   2  10   5        2.08      -59.70     39.80 o 
   3  10   5        0.52      -30.53     44.39 o 
   4  10   5      143.88      150.72     66.62 o 
   5  10   5      658.41      829.76    106.16 o 
  -7  11   5      950.17      876.27    121.95 o 
  -6  11   5     1113.02     1108.18    127.51 o 
  -5  11   5      393.64      379.19     87.36 o 
  -4  11   5       13.50      -20.27     31.17 o 
  -3  11   5      269.86      240.67     56.83 o 
  -2  11   5      836.16      922.06     79.17 o 
  -1  11   5      689.14      869.70     79.20 o 
   0  11   5       18.06      -47.59     31.73 o 
   1  11   5       74.64      -25.68     56.21 o 
   2  11   5       42.58      -22.41     52.77 o 
   3  11   5       21.53      -19.06     53.65 o 
  -5  12   5      841.14      814.15    129.28 o 
  -4  12   5      121.63      148.34     70.24 o 
  -3  12   5       16.25      -11.94     34.49 o 
  -2  12   5        1.90      -12.10     33.46 o 
  -1  12   5      121.18       79.28     86.70 o 
   0  12   5      371.91      436.77     80.57 o 
   1  12   5      541.93      720.34    115.16 o 
  -1 -13   6      141.82       34.94     65.57 o 
   0 -13   6      544.55      665.89    114.37 o 
   1 -13   6      496.32      554.44    115.51 o 
   2 -13   6      123.13      159.46     78.71 o 
   3 -13   6        0.73      -74.39     49.59 o 
   4 -13   6      306.15      407.87    100.33 o 
  -3 -12   6       27.11        7.94     64.60 o 
  -2 -12   6       29.41      -70.86     53.30 o 
  -1 -12   6      394.18      483.49     93.80 o 
   0 -12   6     1300.98     1422.42    133.51 o 
   1 -12   6     1496.49     1688.65    144.19 o 
   2 -12   6      541.27      436.28     93.72 o 
   3 -12   6      223.04      185.05     77.13 o 
   4 -12   6       33.84      -11.74     63.89 o 
   5 -12   6       22.91       23.12     64.77 o 
   6 -12   6        0.43      -38.74     61.68 o 
  -5 -11   6      202.06      255.82     80.04 o 
  -4 -11   6      743.58      800.03    108.28 o 
  -3 -11   6      967.63     1154.86    123.81 o 
  -2 -11   6      202.12      194.23     74.04 o 
  -1 -11   6       43.36        4.41     51.18 o 
   0 -11   6      153.04      204.64     72.18 o 
   1 -11   6      459.42      541.65     92.92 o 
   2 -11   6      184.88      227.41     72.54 o 
   3 -11   6       10.05      -26.03     62.21 o 
   4 -11   6       25.89      -26.39     53.12 o 
   5 -11   6      201.28      126.28     76.86 o 
   6 -11   6      161.08        7.50     59.04 o 
   7 -11   6      223.12      232.52     95.75 o 
   8 -11   6     1105.07     1121.50    139.96 o 
  -6 -10   6        9.93      -12.27     61.15 o 
  -5 -10   6      308.46      185.49     69.54 o 
  -4 -10   6      608.37      801.70    112.78 o 
  -3 -10   6     1714.30     1764.28    139.60 o 
  -2 -10   6     1476.83     1250.25    112.95 o 
  -1 -10   6      989.17      870.62    100.25 o 
   0 -10   6       28.23       -2.29     40.77 o 
   1 -10   6        0.08      113.92     50.74 o 
   2 -10   6      156.84      150.55     59.21 o 
   3 -10   6      822.73      878.56    106.60 o 
   4 -10   6     1511.76     1489.75    133.07 o 
   5 -10   6     1625.22     1821.63    148.96 o 
   6 -10   6      954.65     1041.73    118.25 o 
   7 -10   6      143.55      219.55     77.13 o 
   8 -10   6      198.39      152.49     90.63 o 
   9 -10   6      386.91      354.04    112.16 o 
  -6  -9   6      751.98      754.05     99.01 o 
  -5  -9   6       15.81       -3.09     47.12 o 
  -4  -9   6      177.52      185.40     65.92 o 
  -3  -9   6       51.25      -27.36     40.77 o 
  -2  -9   6      276.18      234.47     71.21 o 
  -1  -9   6      237.09      100.95     63.18 o 
   0  -9   6      946.00     1015.08    101.39 o 
   1  -9   6      213.77      170.58     55.95 o 
   2  -9   6       16.15       -5.12     35.03 o 
   3  -9   6      361.86      455.61     81.63 o 
   4  -9   6     2795.50     3093.15    184.17 o 
   5  -9   6     3610.58     3696.39    208.52 o 
   6  -9   6      919.83      883.15    105.10 o 
   7  -9   6      518.70      578.80    104.83 o 
   8  -9   6       98.18       50.65     62.30 o 
  -8  -8   6      360.28      376.01     83.39 o 
  -7  -8   6      928.92      891.45     99.63 o 
  -6  -8   6     1431.11     1477.52     87.04 o 
  -5  -8   6      208.16      277.60     46.01 o 
  -4  -8   6      329.91      369.19     48.58 o 
  -2  -8   6      125.66      357.97    113.84 o 
  -1  -8   6      976.08      915.11     59.80 o 
   0  -8   6     4719.74     4753.14    145.88 o 
   1  -8   6     5778.02     5857.90    168.15 o 
   2  -8   6     1090.59     1125.85     63.72 o 
   3  -8   6      164.37      151.41     33.21 o 
   4  -8   6        0.97      -22.13     22.10 o 
   5  -8   6       96.81       66.34     37.59 o 
   6  -8   6      156.36       96.36     51.36 o 
   7  -8   6      171.06      123.19     49.42 o 
   8  -8   6       92.99      106.33     52.33 o 
   9  -8   6      617.68      655.04    100.78 o 
  10  -8   6      124.40       59.12     65.39 o 
  -9  -7   6       75.87       57.01     58.15 o 
  -8  -7   6        1.52       -5.82     51.53 o 
  -7  -7   6      222.36      200.32     70.24 o 
  -6  -7   6      252.75      193.84     58.42 o 
  -5  -7   6        5.93      -21.54     28.39 o 
  -4  -7   6      811.88      697.86    107.61 o 
  -3  -7   6     1819.10     1835.93     81.36 o 
  -2  -7   6       90.21       82.70     26.16 o 
  -1  -7   6      370.29      360.20     67.55 o 
   0  -7   6      794.39      661.83     69.80 o 
   1  -7   6     6675.65     7107.19    201.33 o 
   2  -7   6     5035.15     5125.28    185.05 o 
   3  -7   6      842.64      806.97     75.93 o 
   4  -7   6        0.14      -14.64     21.49 o 
   5  -7   6        0.65      -48.05     32.03 o 
   6  -7   6       30.41      -25.24     33.89 o 
   7  -7   6      713.64      631.83     83.48 o 
   8  -7   6     1788.56     2004.04    143.66 o 
   9  -7   6     1860.53     2056.54    155.40 o 
  10  -7   6      917.24      861.09    115.60 o 
  11  -7   6      153.35      251.76     86.39 o 
 -10  -6   6      262.53      307.44     88.69 o 
  -9  -6   6       80.02       16.68     52.42 o 
  -8  -6   6       31.33      -57.54     41.39 o 
  -7  -6   6        1.12      -12.71     42.00 o 
  -6  -6   6      104.16      100.39     35.75 o 
  -5  -6   6      740.92      724.72     56.83 o 
  -4  -6   6     3685.07     3360.17    118.32 o 
  -3  -6   6     7449.74     7380.37    195.97 o 
  -2  -6   6     5072.05     4744.58    314.33 o 
  -1  -6   6       27.73       18.02     18.68 o 
   0  -6   6      840.72      962.35     52.57 o 
   1  -6   6      265.72      267.44     34.90 o 
   2  -6   6      902.48      894.58     54.22 o 
   3  -6   6       18.66       58.95     32.12 o 
   4  -6   6     1823.26     1869.90    112.95 o 
   5  -6   6     2199.74     2118.23    124.42 o 
   6  -6   6       38.65       -9.27     34.86 o 
   7  -6   6     1540.10     1485.60    113.31 o 
   8  -6   6     2912.92     2749.70    167.22 o 
   9  -6   6     2921.38     3351.18    203.85 o 
  10  -6   6     1813.84     2059.28    165.46 o 
  11  -6   6      477.25      466.11    101.57 o 
 -10  -5   6        0.21      -10.94     54.09 o 
  -9  -5   6      123.21      125.13     69.98 o 
  -8  -5   6      797.97      906.01    101.75 o 
  -7  -5   6      937.73      997.25    101.83 o 
  -6  -5   6       57.74       26.35     40.06 o 
  -5  -5   6     1056.24      960.14     59.47 o 
  -4  -5   6     4374.06     4076.93    128.10 o 
  -3  -5   6     5947.13     5941.04    247.75 o 
  -2  -5   6     5972.28     6162.41    163.85 o 
  -1  -5   6     1364.81     1402.65     63.31 o 
   0  -5   6      268.84      228.66     31.02 o 
   1  -5   6      245.86      248.91     37.99 o 
   2  -5   6      508.23      340.89     46.59 o 
   3  -5   6     3459.42     3112.83    146.49 o 
   4  -5   6    15452.87    16624.95    543.85 o 
   5  -5   6     7985.02     8532.64    320.95 o 
   6  -5   6      838.49      695.72     76.16 o 
   7  -5   6       93.21      100.60     46.50 o 
   8  -5   6        2.17        5.03     45.09 o 
   9  -5   6      383.54      336.12     87.19 o 
  10  -5   6      599.91      858.71    122.31 o 
  11  -5   6       12.85      -38.26     35.02 o 
 -11  -4   6       20.01        6.53     54.09 o 
 -10  -4   6       10.91      -33.18     48.62 o 
  -9  -4   6     1248.43     1363.73    131.93 o 
  -8  -4   6     2123.85     2139.58    152.31 o 
  -7  -4   6     1384.74     1302.93    114.63 o 
  -6  -4   6     2440.47     2524.23     97.63 o 
  -5  -4   6     2148.18     2179.70     85.24 o 
  -4  -4   6       44.97       90.85     23.46 o 
  -3  -4   6     1494.77     1807.97     71.63 o 
  -2  -4   6     2959.08     2677.45     88.63 o 
  -1  -4   6      227.29      186.30     28.47 o 
   0  -4   6     2630.79     2830.09     90.88 o 
   1  -4   6       64.77       61.77     29.21 o 
   2  -4   6      100.02       32.21     22.68 o 
   3  -4   6     1447.28     1333.64     87.36 o 
   4  -4   6     5982.59     5880.54    233.85 o 
   5  -4   6    10493.09    11232.67    397.54 o 
   6  -4   6     5627.67     6320.44    263.85 o 
   7  -4   6     1513.25     1456.04    111.89 o 
   8  -4   6      103.21      100.78     53.48 o 
   9  -4   6      433.02      361.36     52.47 o 
  10  -4   6       19.19      -40.41     33.52 o 
  11  -4   6       40.94      -48.35     35.01 o 
 -11  -3   6      130.98      134.22     75.80 o 
 -10  -3   6       79.41       33.71     54.45 o 
  -9  -3   6      752.63      678.69     94.51 o 
  -8  -3   6     3097.48     2948.08    180.64 o 
  -7  -3   6     5097.08     5159.31    245.85 o 
  -6  -3   6     2284.96     2231.88    142.43 o 
  -5  -3   6      726.24      632.04     50.96 o 
  -4  -3   6      591.02      525.47     36.46 o 
  -3  -3   6      358.16      292.69     28.98 o 
  -2  -3   6       72.38       65.59     16.83 o 
  -1  -3   6     5448.25     5463.33    167.62 o 
   0  -3   6     3859.02     3920.36    164.58 o 
   1  -3   6     7480.30     7487.65    267.56 o 
   2  -3   6     5732.35     4892.55    192.37 o 
   3  -3   6       55.01       36.45     22.86 o 
   4  -3   6      349.77      257.59     47.03 o 
   5  -3   6      822.29      797.20     77.57 o 
   6  -3   6     1045.97     1024.70     94.69 o 
   7  -3   6      576.94      619.74     80.30 o 
   8  -3   6      640.88      664.93     55.61 o 
   9  -3   6      908.21      836.05     65.55 o 
  10  -3   6       21.62      -20.86     33.43 o 
  11  -3   6       35.61       10.69     37.57 o 
 -11  -2   6      963.73     1083.29    126.54 o 
 -10  -2   6      933.66      964.07    111.98 o 
  -9  -2   6      486.42      558.15     95.57 o 
  -8  -2   6      115.59      146.75     57.01 o 
  -7  -2   6      441.58      568.74     78.80 o 
  -6  -2   6      146.56      109.83     30.36 o 
  -5  -2   6      871.52      793.49     50.75 o 
  -4  -2   6      942.38      841.77     34.27 o 
  -3  -2   6     2728.21     2566.31     76.30 o 
  -2  -2   6      698.99      827.35     37.14 o 
  -1  -2   6     1610.81     1631.81     75.36 o 
   0  -2   6     4363.28     4516.89    181.70 o 
   1  -2   6     5015.17     5084.48    197.14 o 
   2  -2   6     5223.49     4866.25    190.61 o 
   3  -2   6     4099.52     3604.71    156.28 o 
   4  -2   6      287.54      286.97     45.89 o 
   5  -2   6     1514.50     1480.39     99.28 o 
   6  -2   6        0.58       -6.71     27.80 o 
   7  -2   6     1841.39     1887.48     85.69 o 
   8  -2   6     2819.47     2666.79    106.82 o 
   9  -2   6     2742.01     2600.97    110.57 o 
  10  -2   6     1112.84     1036.36     75.19 o 
  11  -2   6      155.49      141.38     47.10 o 
 -11  -1   6      555.15      564.85    111.36 o 
 -10  -1   6      739.91      744.08    103.51 o 
  -9  -1   6      130.80       45.27     57.80 o 
  -8  -1   6      264.50      301.09     70.68 o 
  -7  -1   6      417.33      387.19     40.36 o 
  -6  -1   6      168.15      145.83     39.93 o 
  -5  -1   6     2510.64     2465.06     62.95 o 
  -4  -1   6     1962.83     1860.23     48.95 o 
  -3  -1   6     5597.30     5389.20    107.25 o 
  -2  -1   6     7080.21     6619.86    127.44 o 
  -1  -1   6     9874.70     9778.10    291.47 o 
   0  -1   6      126.09      119.31     28.06 o 
   1  -1   6      670.90      782.91     60.80 o 
   2  -1   6      269.30      292.80     39.00 o 
   3  -1   6       76.02       50.21     25.94 o 
   4  -1   6      379.65      308.06     47.92 o 
   5  -1   6      807.59      777.35     73.60 o 
   6  -1   6      550.20      486.62     73.82 o 
   7  -1   6       66.78       46.27     29.68 o 
   8  -1   6      520.02      548.59     53.67 o 
   9  -1   6     1796.21     1813.18     91.82 o 
  10  -1   6     1749.02     2039.57    105.44 o 
  11  -1   6      194.09      166.76     50.61 o 
 -12   0   6        1.41      -24.18     49.68 o 
 -11   0   6        1.35       -8.82     50.39 o 
 -10   0   6       27.76      -73.07     48.71 o 
  -9   0   6       34.87      -47.30     47.65 o 
  -8   0   6     1751.04     1906.41     85.34 o 
  -7   0   6     1504.07     1375.79     69.53 o 
  -6   0   6     1805.75     1632.24     73.01 o 
  -5   0   6      397.61      738.19    124.69 o 
  -4   0   6    14334.29    14475.78    329.45 o 
  -3   0   6     5122.85     5171.56    139.99 o 
  -2   0   6     2029.42     1952.89     69.62 o 
  -1   0   6     7785.18     8192.76    196.73 o 
   0   0   6     7187.44     8379.60    199.31 o 
   1   0   6       18.89        3.52     10.28 o 
   2   0   6       62.96       45.24     17.19 o 
   3   0   6    13439.18    14279.35    473.65 o 
   4   0   6     8477.79     8407.48    210.73 o 
   5   0   6    10865.59    10935.54    268.45 o 
   6   0   6     6311.38     6193.80    149.19 o 
   7   0   6     1443.28     1363.99     59.73 o 
   8   0   6      100.27       31.47     28.61 o 
   9   0   6       56.97       42.31     33.73 o 
  10   0   6      338.35      390.55     64.20 o 
  11   0   6       28.01        7.40     46.50 o 
 -12   1   6        3.42       23.65     61.33 o 
 -11   1   6        6.96      -46.95     51.71 o 
 -10   1   6        3.53      -54.80     44.56 o 
  -9   1   6     1284.43     1186.98    116.92 o 
  -8   1   6     4593.54     4668.29    287.81 o 
  -7   1   6     5268.01     5186.72    158.40 o 
  -6   1   6     8229.21     8433.38    377.03 o 
  -5   1   6     2235.12     2191.29     84.81 o 
  -4   1   6      973.65      844.90     47.77 o 
  -3   1   6     1508.29     1345.31     77.66 o 
  -2   1   6     1956.76     1935.33     47.91 o 
  -1   1   6     2398.70     2553.56     61.21 o 
   0   1   6     4000.41     4086.84     88.43 o 
   1   1   6     4688.18     4961.88    104.05 o 
   2   1   6      382.55      354.63     39.53 o 
   3   1   6      437.49      386.83     27.19 o 
   4   1   6     3157.51     3068.89    103.14 o 
   5   1   6     3776.30     3652.46     93.54 o 
   6   1   6     4611.25     4426.20    110.50 o 
   7   1   6     3460.07     3432.16     98.35 o 
   8   1   6       16.66      -13.72     21.43 o 
   9   1   6      190.83      160.24     44.85 o 
  10   1   6        0.37      -45.46     30.31 o 
  11   1   6      184.17      220.82     60.63 o 
 -12   2   6      535.33      627.42    114.54 o 
 -11   2   6      680.04      693.87    100.42 o 
 -10   2   6       50.72      112.07     54.80 o 
  -9   2   6      143.50      248.01     52.86 o 
  -8   2   6      476.59      424.45     49.35 o 
  -7   2   6     8701.68     9050.59    239.70 o 
  -6   2   6     5563.50     5628.37    165.92 o 
  -5   2   6      768.58      655.73     70.33 o 
  -4   2   6        9.36        3.10     22.37 o 
  -3   2   6      234.69      240.24     17.58 o 
  -2   2   6     1232.06     1159.33     37.99 o 
  -1   2   6    11022.01    12408.93    223.41 o 
   0   2   6    23808.36    26160.60    443.03 o 
   1   2   6     8628.58     9636.85    312.93 o 
   2   2   6    18357.77    19620.12    341.05 o 
   3   2   6     6670.01     6887.44    140.32 o 
   4   2   6       29.34       -5.06     14.25 o 
   5   2   6     1394.27     1335.20     52.58 o 
   6   2   6       28.29       -8.52     21.77 o 
   7   2   6      839.60      846.48     49.81 o 
   8   2   6      691.24      613.90     65.22 o 
   9   2   6      708.64      702.96     68.16 o 
  10   2   6      377.33      369.26     53.95 o 
  11   2   6       17.12        3.14     40.04 o 
 -11   3   6     1987.63     2321.19    177.20 o 
 -10   3   6      756.11      852.00    107.22 o 
  -9   3   6       13.23      -25.60     45.45 o 
  -8   3   6       54.70        8.80     25.52 o 
  -7   3   6      124.55      110.76     30.55 o 
  -6   3   6      515.70      458.21     46.19 o 
  -5   3   6      170.81      154.27     31.85 o 
  -4   3   6     4164.13     4484.42     97.97 o 
  -3   3   6     2286.76     2407.68     61.86 o 
  -2   3   6     2455.75     2529.78     64.63 o 
  -1   3   6      328.87      366.94     25.46 o 
   0   3   6     7897.75     8527.82    164.79 o 
   1   3   6     7321.57     7467.70    148.66 o 
   2   3   6     3041.10     2999.89     93.12 o 
   3   3   6     2541.90     2301.75     65.09 o 
   4   3   6      484.57      430.04     28.83 o 
   5   3   6      350.81      413.92     34.78 o 
   6   3   6        4.81      -28.22     18.81 o 
   7   3   6     1212.84     1167.51     57.79 o 
   8   3   6     1467.03     1411.33     68.70 o 
   9   3   6     1399.48     1407.90     76.20 o 
  10   3   6      864.31      991.55     68.55 o 
 -11   4   6      929.95     1070.94    124.25 o 
 -10   4   6     1178.43     1213.28    121.42 o 
  -9   4   6      219.07      126.85     40.87 o 
  -8   4   6      103.15       66.43     30.63 o 
  -7   4   6        1.11       17.87     35.03 o 
  -6   4   6       96.32       71.73     44.39 o 
  -5   4   6     1827.31     1853.10     81.84 o 
  -4   4   6    12084.00    12824.65    238.13 o 
  -3   4   6    13597.79    14886.43    369.83 o 
  -2   4   6     7888.41     8838.91    172.03 o 
  -1   4   6     9566.90    10612.78    238.62 o 
   0   4   6       37.52       20.83     19.53 o 
   1   4   6     2767.70     2813.37     73.80 o 
   2   4   6       11.24      -11.85     11.79 o 
   3   4   6     2582.85     2686.55     74.04 o 
   4   4   6     2841.67     3216.98    152.31 o 
   5   4   6     1244.83     1157.32     80.52 o 
   6   4   6     1708.55     1632.11     63.55 o 
   7   4   6      224.67      161.55     32.87 o 
   8   4   6      498.57      413.28     51.85 o 
   9   4   6      905.11      956.80     63.54 o 
  10   4   6      926.73     1065.73     73.01 o 
 -11   5   6       50.65       22.15     57.36 o 
 -10   5   6       38.27        0.53     36.09 o 
  -9   5   6      425.55      470.52     61.02 o 
  -8   5   6     2095.57     2163.79    102.20 o 
  -7   5   6     1498.42     1454.53     78.33 o 
  -6   5   6      409.37      344.56     42.28 o 
  -5   5   6       79.12       81.70     27.26 o 
  -4   5   6     1448.86     1668.18    100.03 o 
  -3   5   6     5887.34     6297.51    134.73 o 
  -2   5   6     6019.43     6239.74    132.01 o 
  -1   5   6      362.00      347.51     27.64 o 
   0   5   6       49.89       31.63     17.61 o 
   1   5   6        4.15       -3.46     13.65 o 
   2   5   6      386.92      801.73     49.46 o 
   3   5   6      818.36      789.59     40.77 o 
   4   5   6      986.26     1084.00     61.79 o 
   5   5   6     3204.04     3293.98    120.56 o 
   6   5   6     2422.97     2434.98     79.72 o 
   7   5   6      340.19      425.42     75.60 o 
   8   5   6       12.23      -33.89     27.29 o 
   9   5   6      127.79      119.68     41.14 o 
 -10   6   6       66.14       99.80     57.27 o 
  -9   6   6      453.36      422.43     83.13 o 
  -8   6   6     1738.40     1685.39    135.63 o 
  -7   6   6     5403.38     5563.83    261.20 o 
  -6   6   6     2108.82     2188.47    147.37 o 
  -5   6   6       46.95       28.68     35.92 o 
  -4   6   6      484.47      470.37     41.43 o 
  -3   6   6      101.15       75.88     23.69 o 
  -2   6   6       72.16       52.53     37.20 o 
  -1   6   6      194.54      179.79     38.92 o 
   0   6   6     1758.87     1845.80     83.13 o 
   1   6   6     2112.94     2019.82     84.21 o 
   2   6   6      262.16      184.47     33.81 o 
   3   6   6        0.62      -22.06     21.43 o 
   4   6   6     1871.23     1679.47    124.87 o 
   5   6   6     1021.27     1106.68    105.36 o 
   6   6   6      883.88      959.66    103.07 o 
   7   6   6      660.57      617.45    100.07 o 
   8   6   6       11.77      -40.15     46.95 o 
   9   6   6        4.77       23.21     73.68 o 
 -10   7   6      146.26      162.99     64.86 o 
  -9   7   6       44.38      -19.24     49.42 o 
  -8   7   6      167.78      152.05     61.24 o 
  -7   7   6     1421.67     1413.94    126.01 o 
  -6   7   6     2669.73     2642.93    171.28 o 
  -5   7   6      805.57      735.17    104.31 o 
  -4   7   6        0.07      -28.04     18.69 o 
  -3   7   6        1.89      -20.49     18.50 o 
  -2   7   6       33.82       83.60     33.67 o 
  -1   7   6      275.57      241.79     57.01 o 
   0   7   6     2365.01     2315.81    145.34 o 
   1   7   6     3652.27     3792.74    128.41 o 
   2   7   6     4682.85     4785.60    215.98 o 
   3   7   6     1746.58     1878.29    129.28 o 
   4   7   6       53.14       12.88     48.80 o 
   5   7   6       80.36       42.27     51.45 o 
   6   7   6       69.70       75.63     60.89 o 
   7   7   6       45.41       -5.29     57.27 o 
   8   7   6      260.94      386.07    101.13 o 
 -10   8   6      831.98      876.53    115.34 o 
  -9   8   6      131.40      157.34     73.95 o 
  -8   8   6       17.22       30.09     51.18 o 
  -7   8   6        0.22      -40.15     44.21 o 
  -6   8   6       86.75       11.65     50.83 o 
  -5   8   6      825.20      783.52     99.45 o 
  -4   8   6     2919.64     2815.33    112.79 o 
  -3   8   6     2366.20     2488.73    105.04 o 
  -2   8   6      792.08      788.88     68.43 o 
  -1   8   6      180.09      143.41     34.07 o 
   0   8   6      239.66      238.25     41.18 o 
   1   8   6     2071.75     2118.69     96.14 o 
   2   8   6     1581.35     1610.10     83.11 o 
   3   8   6       64.23       43.24     48.27 o 
   4   8   6       22.52      -20.74     45.62 o 
   5   8   6        0.11      -22.06     43.15 o 
   6   8   6       12.55       13.94     52.15 o 
   7   8   6       36.37       28.15     64.68 o 
  -9   9   6      152.54       77.83     70.33 o 
  -8   9   6       41.49      -36.18     56.56 o 
  -7   9   6      139.36      117.10     68.57 o 
  -6   9   6        9.23        1.76     41.21 o 
  -5   9   6      395.99      396.66     87.72 o 
  -4   9   6     2005.93     1981.80    152.31 o 
  -3   9   6     4088.52     4491.90    200.93 o 
  -2   9   6     2958.99     3048.09    123.45 o 
  -1   9   6      742.21      688.27     63.93 o 
   0   9   6      194.36      115.55     35.83 o 
   1   9   6       50.47       19.37     28.48 o 
   2   9   6        4.74       -4.24     39.89 o 
   3   9   6      103.32      113.22     61.15 o 
   4   9   6      755.19      889.51    107.39 o 
   5   9   6      877.14     1156.98    125.57 o 
   6   9   6      288.93      343.36     90.10 o 
  -8  10   6     1120.03      950.22    129.45 o 
  -7  10   6     1455.29     1436.18    144.37 o 
  -6  10   6      621.43      758.99    117.98 o 
  -5  10   6       74.52       72.98     54.80 o 
  -4  10   6       90.35       45.45     51.01 o 
  -3  10   6     1520.08     1487.82     88.97 o 
  -2  10   6     1026.19     1076.54     76.87 o 
  -1  10   6       73.21      119.12     44.34 o 
   0  10   6       10.73      -44.87     29.92 o 
   1  10   6       19.41      -30.44     41.56 o 
   2  10   6       20.75       -7.32     46.86 o 
   3  10   6      119.39       89.30     60.27 o 
   4  10   6      866.53      927.80    112.42 o 
  -6  11   6     1465.57     1340.70    143.04 o 
  -5  11   6      447.19      416.87     91.86 o 
  -4  11   6        6.38       12.80     48.80 o 
  -3  11   6       14.52      -13.22     31.21 o 
  -2  11   6       77.64       26.36     35.82 o 
  -1  11   6      232.78      231.51    115.56 o 
   0  11   6      748.39      623.52     72.53 o 
   1  11   6      855.10      783.08     98.48 o 
   2  11   6      457.76      517.11     96.98 o 
   3  11   6       37.88      -13.41     59.21 o 
  -3  12   6       36.35       13.17     38.67 o 
  -2  12   6        8.36      -31.63     31.48 o 
  -1  12   6      301.27      356.73     59.64 o 
   0 -13   7      880.16     1080.64    132.98 o 
   1 -13   7      791.67      912.63    124.87 o 
   2 -13   7      367.22      282.47     89.83 o 
   3 -13   7       20.54      -20.03     63.36 o 
  -3 -12   7      180.89      131.93     77.48 o 
  -2 -12   7       12.77      -39.62     50.65 o 
  -1 -12   7      127.89       64.86     65.57 o 
   0 -12   7      587.52      632.36    107.31 o 
   1 -12   7      684.54      786.08    118.07 o 
   2 -12   7       76.41       43.77     66.45 o 
   3 -12   7        3.61      -41.03     53.39 o 
   4 -12   7       49.85       26.83     64.07 o 
   5 -12   7       72.29       52.77     69.71 o 
   6 -12   7       21.52        4.50     72.98 o 
  -5 -11   7      262.50      251.32     81.45 o 
  -4 -11   7      849.31     1006.52    119.22 o 
  -3 -11   7     1236.74     1231.81    128.93 o 
  -2 -11   7      538.40      460.28     98.22 o 
  -1 -11   7        0.17      -60.62     47.03 o 
   0 -11   7        0.27      -11.12     47.03 o 
   1 -11   7       21.20      177.37     67.42 o 
   2 -11   7      253.34      277.44     73.24 o 
   3 -11   7      625.97      545.97    103.33 o 
   4 -11   7     1101.77     1149.21    129.01 o 
   5 -11   7     1156.96     1315.38    139.60 o 
   6 -11   7      765.84      811.41    133.07 o 
   7 -11   7        4.32      -90.19     63.45 o 
   8 -11   7      306.46      351.04    115.51 o 
  -5 -10   7       24.31       86.04     58.77 o 
  -4 -10   7      393.27      301.80     84.01 o 
  -3 -10   7      148.15       76.95     60.36 o 
  -2 -10   7        0.40      -38.39     45.62 o 
  -1 -10   7       98.37      102.28     61.59 o 
   0 -10   7      590.61      506.26     84.71 o 
   1 -10   7      420.50      393.92     77.66 o 
   2 -10   7       12.50      -13.24     41.47 o 
   3 -10   7      586.31      780.88    108.01 o 
   4 -10   7     2376.91     2990.52    193.26 o 
   5 -10   7     2408.19     2688.11    189.46 o 
   6 -10   7      990.01     1001.84    119.04 o 
   7 -10   7       97.34       96.98     77.92 o 
   8 -10   7       32.80      -54.54     73.95 o 
   9 -10   7       13.54     -114.50     76.33 o 
  -5  -9   7        4.02        3.44     45.71 o 
  -4  -9   7        0.01      -38.03     45.80 o 
  -3  -9   7      304.98      226.26     59.92 o 
  -2  -9   7       84.55      243.20     72.45 o 
  -1  -9   7     1511.46     1501.48    120.28 o 
   0  -9   7     5677.05     5497.56    246.03 o 
   1  -9   7     2426.39     2210.44    146.49 o 
   2  -9   7     1105.23     1141.97    106.86 o 
   3  -9   7      123.77       29.21     51.27 o 
   4  -9   7      488.08      626.27     96.98 o 
   5  -9   7     1194.61     1237.46    123.10 o 
   6  -9   7      108.51       -7.32     61.33 o 
   7  -9   7        0.32        1.76     57.01 o 
  -8  -8   7       73.09       44.92     56.30 o 
  -7  -8   7       82.66       43.68     55.51 o 
  -6  -8   7        3.83      -32.47     42.36 o 
  -5  -8   7      109.18       97.66     37.93 o 
  -4  -8   7        3.72      158.35     51.89 o 
  -3  -8   7       68.47       95.28     32.52 o 
  -2  -8   7        8.50        4.34     23.85 o 
  -1  -8   7      839.38      782.73     59.81 o 
   0  -8   7     6849.70     6782.36    191.23 o 
   1  -8   7     6657.22     6658.02    189.49 o 
   2  -8   7     2309.21     2477.47    101.94 o 
   3  -8   7      113.13      114.02     46.68 o 
   4  -8   7       80.40       -6.13     25.50 o 
   5  -8   7       76.86       47.42     34.39 o 
   6  -8   7        1.11       -7.15     38.39 o 
   7  -8   7      352.76      373.98     74.04 o 
   8  -8   7      986.00     1122.47    116.75 o 
   9  -8   7     1474.56     1951.27    156.90 o 
  10  -8   7      666.54      611.80    111.63 o 
  -9  -7   7       64.99       53.92     62.83 o 
  -8  -7   7        1.13      -42.36     40.77 o 
  -7  -7   7       66.14       21.27     48.89 o 
  -6  -7   7      497.41      484.90     85.86 o 
  -5  -7   7     1563.77     1591.32    143.53 o 
  -4  -7   7     4807.04     4551.46    265.04 o 
  -3  -7   7     5750.61     5432.66    164.04 o 
  -2  -7   7      264.51      252.52     36.40 o 
  -1  -7   7       37.76       57.17     22.61 o 
   0  -7   7     1136.26     1066.78     60.33 o 
   1  -7   7     1190.60     1226.68     66.72 o 
   2  -7   7      523.13      497.80     48.80 o 
   3  -7   7       54.58       39.99     26.51 o 
   4  -7   7      373.73      459.05     68.30 o 
   5  -7   7      316.14      289.71     63.54 o 
   7  -7   7      779.99      825.88     91.77 o 
   8  -7   7     2617.33     3097.65    190.26 o 
   9  -7   7     1982.30     2301.24    171.11 o 
  10  -7   7      724.92      752.73    106.60 o 
  -9  -6   7       18.92      -37.95     50.65 o 
  -8  -6   7      259.86      328.01     76.16 o 
  -7  -6   7      145.20      151.96     58.51 o 
  -6  -6   7      433.78      386.34     73.51 o 
  -5  -6   7     2140.04     2049.16     91.84 o 
  -4  -6   7     2629.78     2611.67    103.42 o 
  -3  -6   7     4040.97     3745.93    277.93 o 
  -2  -6   7      866.74     1203.04     63.94 o 
  -1  -6   7       19.20       58.86     32.56 o 
   0  -6   7      313.67      265.40     34.06 o 
   1  -6   7      107.14       87.92     24.40 o 
   2  -6   7      230.29      161.26     32.99 o 
   3  -6   7     3031.67     2975.52    150.99 o 
   4  -6   7     7171.07     8218.67    312.12 o 
   5  -6   7     3039.05     3429.36    174.90 o 
   6  -6   7     1856.29     1934.24    131.66 o 
   7  -6   7        4.56      -54.27     36.18 o 
   8  -6   7     1043.58      866.47    102.63 o 
   9  -6   7      840.75      817.23    121.16 o 
  10  -6   7      145.92       63.45     64.33 o 
  11  -6   7       34.23       41.21     60.89 o 
 -10  -5   7      315.42      326.33     84.54 o 
  -9  -5   7      622.91      722.99    114.37 o 
  -8  -5   7     1499.88     1406.36    130.25 o 
  -7  -5   7     2329.64     2317.22    157.08 o 
  -6  -5   7      266.59      294.03     63.62 o 
  -5  -5   7      612.18      598.07     50.59 o 
  -4  -5   7      866.76      782.46     52.67 o 
  -3  -5   7       22.39       49.22     24.76 o 
  -2  -5   7        1.71      -16.52     17.60 o 
  -1  -5   7       62.54       47.20     21.12 o 
   0  -5   7      287.17      334.54     50.48 o 
   1  -5   7       11.43       16.46     18.21 o 
   2  -5   7      361.66      291.47     49.95 o 
   3  -5   7     2189.98     1946.85    120.10 o 
   4  -5   7    12108.28    13151.63    453.93 o 
   5  -5   7    10200.82    11593.94    417.13 o 
   6  -5   7     1847.11     2134.20    138.37 o 
   7  -5   7       65.00       30.27     44.03 o 
   8  -5   7      199.57      183.99     68.48 o 
   9  -5   7       56.43      -71.74     52.24 o 
  10  -5   7       45.80       11.03     60.80 o 
  11  -5   7      216.70      193.52     84.19 o 
 -10  -4   7       13.29       -8.56     49.68 o 
  -9  -4   7     1104.24     1092.65    120.37 o 
  -8  -4   7     1878.73     1821.19    145.52 o 
  -7  -4   7     1163.40     1078.70    109.51 o 
  -6  -4   7      613.91      719.55     84.80 o 
  -5  -4   7       23.33       51.64     23.91 o 
  -4  -4   7       50.39       33.58     19.90 o 
  -3  -4   7      277.90      223.61     36.89 o 
  -2  -4   7     1154.20     1188.26     56.03 o 
  -1  -4   7    10574.30    10695.52    436.28 o 
   0  -4   7    19106.04    19096.00    416.69 o 
   1  -4   7    19984.25    19076.65    608.89 o 
   2  -4   7     1426.94     1270.55     87.54 o 
   3  -4   7      754.76      625.39     65.12 o 
   4  -4   7     1980.01     1883.23    120.98 o 
   5  -4   7      985.18      867.89     87.10 o 
   6  -4   7      284.11      264.29     59.83 o 
   7  -4   7       55.37       53.12     45.71 o 
   8  -4   7      550.84      465.49     82.69 o 
   9  -4   7      568.36      474.05     90.98 o 
  10  -4   7       13.30      -43.15     47.48 o 
  11  -4   7      161.20       50.74     68.39 o 
 -11  -3   7      311.10      386.07     93.01 o 
 -10  -3   7      374.22      441.58     97.33 o 
  -9  -3   7       11.35       15.71     44.12 o 
  -8  -3   7      109.17       78.01     58.68 o 
  -7  -3   7       78.07      119.13     57.71 o 
  -6  -3   7        0.14       19.15     36.89 o 
  -5  -3   7      150.58      107.84     51.71 o 
  -4  -3   7     2646.50     2384.76     83.94 o 
  -3  -3   7     1439.10     1244.47     89.22 o 
  -2  -3   7     1842.60     1719.13     64.91 o 
  -1  -3   7     5310.60     4999.83    133.12 o 
   0  -3   7     5412.88     5622.69    224.14 o 
   1  -3   7    11157.85    11384.98    388.28 o 
   2  -3   7     3968.08     3823.82    167.84 o 
   3  -3   7      502.91      400.28     51.62 o 
   4  -3   7        8.91      -35.30     23.65 o 
   5  -3   7      179.09       78.10     42.36 o 
   6  -3   7       32.39      -33.36     34.77 o 
   7  -3   7      345.50      250.35     60.54 o 
   8  -3   7     3317.29     3114.60    183.46 o 
   9  -3   7     2734.49     2644.25    175.43 o 
  10  -3   7      558.59      589.39     97.95 o 
  11  -3   7       13.47        4.36     37.21 o 
 -11  -2   7      310.38      187.87     84.71 o 
 -10  -2   7      235.39      176.31     74.39 o 
  -9  -2   7      113.44       90.54     63.71 o 
  -8  -2   7        3.18        4.50     39.53 o 
  -7  -2   7        5.65      -16.76     22.74 o 
  -6  -2   7      768.72      717.26     50.76 o 
  -5  -2   7     2411.59     2305.64    128.62 o 
  -4  -2   7    11230.41    11257.87    209.65 o 
  -3  -2   7    15574.23    15721.17    379.45 o 
  -2  -2   7      561.50      456.14     29.57 o 
  -1  -2   7     1657.54     1690.59    100.95 o 
   0  -2   7     1891.80     1729.68    100.69 o 
   1  -2   7        1.06       31.15     22.41 o 
   2  -2   7      685.61      872.12     68.83 o 
   3  -2   7      159.86      178.78     39.71 o 
   4  -2   7     2062.44     2075.69    118.34 o 
   5  -2   7     2320.82     2254.74    131.04 o 
   6  -2   7     1007.24      895.15     84.19 o 
   7  -2   7      386.47      310.97     64.77 o 
   8  -2   7     2890.27     2689.61    168.02 o 
   9  -2   7     2317.06     2118.17    175.21 o 
  10  -2   7      334.54      313.99     54.15 o 
  11  -2   7      105.44       96.67     78.10 o 
 -11  -1   7        0.29       17.03     61.68 o 
 -10  -1   7       13.23      -28.68     53.21 o 
  -9  -1   7        2.20      -67.24     44.83 o 
  -8  -1   7      702.17      740.81     91.16 o 
  -7  -1   7     2589.50     2492.18    100.04 o 
  -6  -1   7        5.72      -36.40     24.27 o 
  -5  -1   7     2223.46     2226.67     87.62 o 
  -4  -1   7     3381.75     3530.56    163.87 o 
  -3  -1   7     2600.86     2772.25     94.46 o 
  -2  -1   7     2424.77     2425.38     59.97 o 
  -1  -1   7     1726.25     1603.57     64.41 o 
   0  -1   7      717.68      830.01     75.80 o 
   1  -1   7     1065.57     1075.17     75.01 o 
   2  -1   7       41.31       19.59     25.33 o 
   3  -1   7     7499.17     7837.72    285.91 o 
   4  -1   7    15024.50    15850.60    523.03 o 
   5  -1   7    11767.55    12170.71    426.84 o 
   6  -1   7     2622.41     2488.41    147.81 o 
   7  -1   7      288.85      226.26     59.92 o 
   8  -1   7       47.59      -23.28     28.51 o 
   9  -1   7      124.13       36.97     43.05 o 
  10  -1   7      188.82      117.71     44.90 o 
  11  -1   7        0.08      -53.51     44.30 o 
 -11   0   7       14.98       -7.85     51.71 o 
 -10   0   7      234.14      205.70     76.86 o 
  -9   0   7     1703.50     1688.92    141.81 o 
  -8   0   7     3417.76     3439.97    125.63 o 
  -7   0   7     1225.24     1152.64     66.98 o 
  -6   0   7     1912.53     1721.07    240.16 o 
  -5   0   7      997.68      837.61    104.39 o 
  -4   0   7       14.31      -15.54     23.43 o 
  -3   0   7     3466.28     3568.04    111.77 o 
  -2   0   7        2.20       42.05     17.23 o 
  -1   0   7     3721.35     3899.81    169.52 o 
   0   0   7     4476.40     4864.64    134.24 o 
   1   0   7    11978.58    12735.33    233.16 o 
   2   0   7        1.97      -32.96     21.97 o 
   3   0   7     2726.66     2571.95     89.17 o 
   4   0   7     5072.30     4749.93    147.19 o 
   5   0   7     5876.34     5575.80    163.38 o 
   6   0   7     3406.92     3300.17    185.67 o 
   7   0   7      676.90      632.78     56.92 o 
   8   0   7        1.06      -31.58     38.70 o 
   9   0   7       20.36      -43.23     28.82 o 
  10   0   7        2.92      -44.88     32.34 o 
  11   0   7      222.34      159.59     52.53 o 
 -11   1   7      279.71      260.94     79.16 o 
 -10   1   7       41.37        0.62     49.24 o 
  -9   1   7     1428.92     1335.41    123.01 o 
  -8   1   7     1588.88     1713.99     85.67 o 
  -7   1   7     1101.66     1101.35     66.32 o 
  -6   1   7     2344.16     2345.46     95.79 o 
  -5   1   7      948.70      921.21     56.45 o 
  -4   1   7       55.44       52.17     21.87 o 
  -3   1   7       31.42       24.09     17.10 o 
  -2   1   7     2742.55     2858.21     94.61 o 
  -1   1   7    15069.35    15559.42    335.09 o 
   0   1   7    29543.03    30153.07    508.47 o 
   1   1   7    19504.54    20804.14    361.35 o 
   2   1   7     4841.45     5417.69    156.16 o 
   3   1   7        7.48      -19.89     13.26 o 
   4   1   7      237.07      230.41     45.58 o 
   5   1   7       94.97       20.76     27.93 o 
   6   1   7        6.96       -2.85     27.48 o 
   7   1   7        0.36      -10.23     20.99 o 
   8   1   7      682.13      617.58     47.34 o 
   9   1   7      911.33      904.74     58.52 o 
  10   1   7       57.08       16.71     37.06 o 
  11   1   7      188.90      207.57     59.14 o 
 -11   2   7     1092.24     1194.66    131.22 o 
 -10   2   7      128.30      106.51     57.54 o 
  -9   2   7       25.76       23.56     30.47 o 
  -8   2   7       49.62        0.52     26.17 o 
  -7   2   7       91.71       73.37     40.55 o 
  -6   2   7        3.90      -21.88     37.28 o 
  -5   2   7     1432.77     1398.41     71.85 o 
  -4   2   7     3152.82     3153.27    107.73 o 
  -3   2   7      580.07      494.24     22.89 o 
  -2   2   7      130.97       78.17     22.63 o 
  -1   2   7    12816.83    13592.89    245.61 o 
   0   2   7    17449.98    19002.78    333.01 o 
   1   2   7     5230.43     5150.66    112.58 o 
   2   2   7     6191.08     6370.06    133.58 o 
   3   2   7     3364.69     3376.37     85.07 o 
   4   2   7       54.14       10.36     16.17 o 
   5   2   7      641.02      701.94     52.72 o 
   6   2   7      580.33      571.79     54.42 o 
   7   2   7     1704.73     1696.48     69.26 o 
   8   2   7     3589.37     3544.47    129.38 o 
   9   2   7     1347.80     1329.42     68.93 o 
  10   2   7      466.70      490.48     59.78 o 
 -11   3   7      864.01      952.69    125.22 o 
 -10   3   7      633.71      671.37    107.04 o 
  -9   3   7       41.21      -16.93     32.34 o 
  -8   3   7      119.24      101.27     32.96 o 
  -7   3   7       62.02       32.72     25.59 o 
  -6   3   7     2281.16     2295.69    190.56 o 
  -5   3   7     7817.67     7998.89    214.87 o 
  -4   3   7     9516.03     9981.77    250.75 o 
  -3   3   7     6851.98     6917.20    140.30 o 
  -2   3   7     5319.06     6285.26    130.05 o 
  -1   3   7     3995.71     4498.51    112.50 o 
   0   3   7      693.74      639.75     33.07 o 
   1   3   7     1388.93     1359.39     48.07 o 
   2   3   7       13.42       -3.69     12.65 o 
   3   3   7     1441.78     1537.12     53.15 o 
   4   3   7     2032.38     1928.76     62.55 o 
   5   3   7     2394.98     2382.20    118.64 o 
   6   3   7      165.60      108.54     38.15 o 
   7   3   7     1038.63      939.96     52.61 o 
   8   3   7     1377.83     1571.84     72.37 o 
   9   3   7     1104.42     1094.32     66.66 o 
  10   3   7      607.21      703.87     64.37 o 
 -11   4   7       80.02      -43.86     56.65 o 
 -10   4   7       10.91      -26.90     32.78 o 
  -9   4   7      580.73      588.59     66.48 o 
  -8   4   7     1420.69     1497.11     84.70 o 
  -7   4   7      373.81      370.08     47.51 o 
  -6   4   7      512.93      459.48     49.65 o 
  -5   4   7     2157.98     2080.55     93.45 o 
  -4   4   7     6499.32     6866.66    188.87 o 
  -3   4   7     4781.66     5009.19    112.47 o 
  -2   4   7      318.00      341.78     60.63 o 
  -1   4   7       86.45       34.01     15.76 o 
   1   4   7      578.05      587.72     33.27 o 
   2   4   7       85.34      136.77     33.53 o 
   3   4   7     6097.35     6252.45    137.43 o 
   4   4   7     4835.15     4838.37    148.65 o 
   5   4   7     4943.02     4897.14    156.49 o 
   6   4   7      727.19      713.58     59.14 o 
   7   4   7       33.39       14.80     34.01 o 
   8   4   7       11.27      -15.71     24.39 o 
   9   4   7       56.86      -47.40     31.60 o 
 -10   5   7      118.95      121.41     45.35 o 
  -9   5   7     1104.36     1043.57     77.62 o 
  -8   5   7     3586.83     3661.74    140.29 o 
  -7   5   7     2574.17     2709.51    114.14 o 
  -6   5   7     1184.95     1179.86     70.38 o 
  -5   5   7     1077.98     1215.49     66.98 o 
  -4   5   7     1179.48     1131.62     62.32 o 
  -3   5   7        0.71       -3.49     13.39 o 
  -2   5   7        6.24       -9.34     13.92 o 
  -1   5   7     2406.47     2596.93     79.38 o 
   0   5   7     3005.62     3177.08     84.99 o 
   1   5   7     2756.53     2872.79     80.31 o 
   2   5   7        9.32       -4.33     15.98 o 
   3   5   7      494.62      415.75     33.39 o 
   4   5   7      954.78      846.93     59.23 o 
   5   5   7     2151.52     2396.48    102.70 o 
   6   5   7     1573.69     1522.03     85.05 o 
   7   5   7      419.00      438.77     65.70 o 
   8   5   7        0.97      -51.58     34.38 o 
   9   5   7       88.86       24.13     35.34 o 
 -10   6   7       10.05       -8.30     47.48 o 
  -9   6   7       20.33       -8.21     43.95 o 
  -8   6   7      175.28      107.39     59.57 o 
  -7   6   7     2102.38     2269.39    157.61 o 
  -6   6   7     1200.68     1040.93    106.25 o 
  -5   6   7      562.33      555.32     84.54 o 
  -4   6   7      234.51      259.70     59.92 o 
  -3   6   7        6.54       17.17     29.91 o 
  -2   6   7       42.07       96.98     42.62 o 
  -1   6   7     2464.07     3043.82    265.97 o 
   0   6   7     6195.80     6568.77    181.91 o 
   1   6   7     2367.85     2416.63     95.87 o 
   2   6   7     3055.99     2979.18    108.29 o 
   3   6   7     2367.71     2677.34    153.63 o 
   4   6   7       97.23       37.95     47.30 o 
   5   6   7      205.36      191.67     63.36 o 
   6   6   7       27.28        0.88     50.92 o 
   7   6   7       82.94       80.92     60.80 o 
   8   6   7      205.18      200.23     78.18 o 
 -10   7   7      521.97      593.89    109.25 o 
  -9   7   7      167.83       93.45     58.24 o 
  -8   7   7       32.48       20.65     42.18 o 
  -7   7   7       17.55      -48.62     42.62 o 
  -6   7   7       10.60      -48.01     43.95 o 
  -5   7   7     1199.78     1123.80    112.25 o 
  -4   7   7     3232.06     3183.52    183.90 o 
  -3   7   7      698.14      735.99     53.91 o 
  -2   7   7      222.72      184.79     34.71 o 
  -1   7   7      232.53      195.56     43.55 o 
   0   7   7     2493.54     2255.91     96.05 o 
   1   7   7     1658.11     1723.92     82.95 o 
   2   7   7      982.80      928.35     63.37 o 
   3   7   7       71.76       31.15     48.71 o 
   4   7   7        3.03      -52.15     34.77 o 
   5   7   7       38.45      -34.68     48.71 o 
   6   7   7        0.61        3.88     48.62 o 
   7   7   7      633.68      806.82    120.19 o 
  -9   8   7       18.49      -64.07     47.12 o 
  -8   8   7       94.29       40.77     51.53 o 
  -7   8   7        2.24      -15.97     45.53 o 
  -6   8   7      319.59      168.11     62.57 o 
  -5   8   7     1236.81     1296.84    124.16 o 
  -4   8   7     3862.01     4071.79    223.08 o 
  -3   8   7     3104.43     3033.56    119.39 o 
  -2   8   7     1575.59     1528.67     82.84 o 
  -1   8   7      889.72      807.05     61.46 o 
   0   8   7       81.83       43.64     30.52 o 
   1   8   7      170.56       83.14     71.43 o 
   2   8   7       27.95        6.97     42.89 o 
   3   8   7      542.19      642.42     96.01 o 
   4   8   7      623.87      942.10    106.69 o 
   5   8   7      558.94      798.61    105.45 o 
   6   8   7      130.71      113.75     75.63 o 
  -8   9   7      773.19      666.42    120.63 o 
  -7   9   7      719.08      760.05    115.07 o 
  -6   9   7       71.17      159.11     66.98 o 
  -5   9   7        8.32       -0.09     44.83 o 
  -4   9   7      721.82      480.49     94.33 o 
  -3   9   7     2813.37     3304.85    204.11 o 
  -2   9   7      533.46      515.61    100.38 o 
  -1   9   7       72.61        9.58     33.80 o 
   0   9   7       58.84        1.24     32.92 o 
   1   9   7        0.05      -43.16     28.77 o 
   2   9   7      162.82      108.19     63.27 o 
   3   9   7     1015.24      982.34    110.66 o 
   4   9   7     1685.85     1816.25    152.05 o 
   5   9   7     1427.41     1657.32    149.31 o 
  -7  10   7     1738.98     1827.72    169.87 o 
  -6  10   7      743.22      767.38    120.01 o 
  -5  10   7       37.52       60.36     61.33 o 
  -4  10   7        0.00        2.82     47.65 o 
  -3  10   7        2.39        1.06     53.92 o 
  -2  10   7       38.18       25.04     61.24 o 
  -1  10   7      518.28      496.75    128.53 o 
   0  10   7     1258.52     1281.13     86.36 o 
   1  10   7      826.56      934.86    108.10 o 
   2  10   7       80.44       89.39     67.51 o 
   3  10   7      172.10       61.59     63.09 o 
   4  10   7      564.42      624.33    112.07 o 
  -5  11   7       20.55      -24.44     56.83 o 
  -4  11   7       36.47       89.30     64.51 o 
  -3  11   7        3.87      -23.65     47.12 o 
  -2  11   7      177.47      223.97     81.05 o 
  -1  11   7      956.27     1011.91     82.96 o 
   0  11   7     1822.32     1794.27    124.34 o 
   1  11   7     1274.64     1455.77    135.46 o 
   2  11   7      675.22      682.84    108.81 o 
   2 -13   8       22.00       27.97     78.10 o 
  -3 -12   8      379.60      543.15    113.48 o 
  -2 -12   8       51.67      -47.48     61.77 o 
  -1 -12   8        5.52      -64.33     51.53 o 
   0 -12   8        2.03        2.82     56.21 o 
   1 -12   8        0.67      -30.36     64.60 o 
   2 -12   8      137.57      234.02     83.13 o 
   3 -12   8      481.96      597.24    116.48 o 
   4 -12   8      588.05      604.48    122.04 o 
   5 -12   8      246.38      336.57     98.22 o 
  -4 -11   8      274.28      169.52     80.21 o 
  -3 -11   8      307.85      161.75     85.16 o 
  -2 -11   8        2.15      -72.80     50.56 o 
  -1 -11   8      109.59      111.54     62.65 o 
   0 -11   8       17.65        3.18     47.56 o 
   1 -11   8        6.20       -8.30     51.80 o 
   2 -11   8      446.26      644.36    107.84 o 
   3 -11   8     1210.53     1259.34    126.98 o 
   4 -11   8     1014.83     1241.87    131.40 o 
   5 -11   8      635.50      600.06    111.10 o 
   6 -11   8      269.84      218.14     89.04 o 
   7 -11   8       10.33      -77.30     66.89 o 
  -4 -10   8       31.11        6.00     63.71 o 
  -3 -10   8       21.21       -3.88     54.27 o 
  -2 -10   8      665.61      940.60    108.10 o 
  -1 -10   8     2068.77     2366.28    158.22 o 
   0 -10   8     1220.54     1245.84    117.45 o 
   1 -10   8      640.52      604.39     98.22 o 
   2 -10   8      171.42       62.48     50.65 o 
   3 -10   8        5.00      -20.65     45.62 o 
   4 -10   8      508.99      686.63    108.45 o 
   5 -10   8      502.54      557.62    105.63 o 
   6 -10   8       26.45      -13.68     56.65 o 
   7 -10   8      193.46       79.51     72.10 o 
   8 -10   8      113.20       72.36     76.24 o 
  -4  -9   8      246.79      315.30     75.10 o 
  -3  -9   8       20.83       19.50     45.80 o 
  -2  -9   8        7.13      -34.68     41.56 o 
  -1  -9   8     2597.56     2758.44    163.08 o 
   0  -9   8     3656.16     3693.30    194.40 o 
   1  -9   8     1778.77     1807.87    135.01 o 
   2  -9   8     1159.96     1077.03    107.48 o 
   3  -9   8      637.14      647.63     98.83 o 
   4  -9   8        8.70      -14.03     50.65 o 
   5  -9   8       19.37      -19.59     57.09 o 
   6  -9   8      728.56      782.38    124.69 o 
  -8  -8   8        0.25      -22.06     49.59 o 
  -7  -8   8        0.32      -29.56     47.39 o 
  -6  -8   8      804.94      903.27    110.57 o 
  -5  -8   8     2656.22     3099.59    186.20 o 
  -4  -8   8     1859.75     1995.94    121.20 o 
  -3  -8   8     1505.13     1475.95     81.12 o 
  -2  -8   8      991.92      988.48     65.56 o 
  -1  -8   8       51.92       37.22     30.27 o 
   0  -8   8     1801.48     1881.15     88.41 o 
   1  -8   8     1321.57     1436.63     77.55 o 
   2  -8   8       92.11       29.36     32.08 o 
   3  -8   8      332.27      334.01     47.63 o 
   4  -8   8      635.55      728.11     89.79 o 
   5  -8   8        0.04      -21.18     37.50 o 
   6  -8   8      839.23      937.95    100.33 o 
   7  -8   8     1491.01     1810.69    143.93 o 
   8  -8   8     1937.00     2366.99    171.81 o 
   9  -8   8     1270.02     1656.71    150.90 o 
  10  -8   8      560.01      772.32    120.90 o 
  -8  -7   8      148.81      206.23     72.63 o 
  -7  -7   8       11.09        4.77     53.12 o 
  -6  -7   8      835.68      807.35     96.80 o 
  -5  -7   8     1080.57     1053.02    107.31 o 
  -4  -7   8     2904.56     2804.16    113.17 o 
  -3  -7   8     3860.86     3844.54    133.85 o 
  -2  -7   8     1388.68     1420.52     74.56 o 
   0  -7   8       82.08       85.99     46.33 o 
   1  -7   8      397.15      388.27     45.83 o 
   2  -7   8     1992.64     1935.63     88.71 o 
   3  -7   8     3516.40     3486.99    126.30 o 
   4  -7   8      556.83      594.50     78.80 o 
   5  -7   8      706.77      620.10     84.01 o 
   6  -7   8      286.68      177.72     57.80 o 
   7  -7   8      278.20      192.73     74.13 o 
   8  -7   8     1216.49     1128.65    120.37 o 
   9  -7   8      742.21      811.59    122.04 o 
  10  -7   8       24.28       36.18     67.95 o 
  -9  -6   8      479.04      542.88     98.48 o 
  -8  -6   8     1420.44     1396.74    131.75 o 
  -7  -6   8     1044.59     1252.63    124.16 o 
  -6  -6   8       68.84       98.13     54.54 o 
  -5  -6   8      755.12      681.16     88.69 o 
  -4  -6   8     1010.68      911.83     69.49 o 
  -3  -6   8      818.33      740.99     56.69 o 
  -2  -6   8       21.76        7.76     28.90 o 
  -1  -6   8      652.13      590.78     62.65 o 
   0  -6   8      597.71      545.73     44.77 o 
   1  -6   8        4.82       35.47     21.31 o 
   2  -6   8      618.44      577.95     81.36 o 
   3  -6   8     3336.40     3584.06    177.55 o 
   4  -6   8     4748.03     4480.36    207.20 o 
   5  -6   8     4214.53     4606.28    218.76 o 
   6  -6   8      739.23      662.28     81.98 o 
   7  -6   8       27.18      -58.51     39.00 o 
   9  -6   8        0.46      -76.51     51.01 o 
  10  -6   8      229.07      169.69     77.21 o 
 -10  -5   8      212.46      180.90     79.42 o 
  -9  -5   8      212.12      255.56     85.69 o 
  -8  -5   8     1001.87     1046.93    119.48 o 
  -7  -5   8      925.95      925.16    105.45 o 
  -6  -5   8      302.40      318.65     69.71 o 
  -5  -5   8      154.80      276.03     62.39 o 
  -4  -5   8      345.96      233.92     46.99 o 
  -3  -5   8      109.25       93.87     29.53 o 
  -2  -5   8     1458.76     1424.20     67.59 o 
  -1  -5   8     1524.99     1525.31     69.95 o 
   0  -5   8     3264.32     3410.06    112.44 o 
   1  -5   8      697.46      621.48    110.70 o 
   2  -5   8      458.21      440.16     64.15 o 
   3  -5   8      159.94       37.59     49.06 o 
   4  -5   8     2192.70     2156.26    133.96 o 
   5  -5   8     1422.95     1403.80    112.42 o 
   6  -5   8       41.84      124.60     51.89 o 
   7  -5   8     1027.37     1267.19    116.75 o 
   8  -5   8      201.84      160.87     73.86 o 
   9  -5   8       58.02      -63.62     56.39 o 
  10  -5   8       49.68      -12.97     53.30 o 
  11  -5   8      533.61      468.49     99.54 o 
  -9  -4   8      254.02      160.34     71.30 o 
  -8  -4   8      546.25      480.05     94.51 o 
  -7  -4   8       66.01       19.68     49.33 o 
  -6  -4   8       95.53      106.16     57.01 o 
  -5  -4   8     1299.97     1191.04    106.25 o 
  -4  -4   8      997.57      848.77     51.34 o 
  -3  -4   8       28.31        6.85     17.16 o 
  -2  -4   8      218.13      118.19     27.71 o 
  -1  -4   8     3979.94     4214.75    125.84 o 
   0  -4   8    10546.18    10820.75    259.37 o 
   1  -4   8     8910.11     8847.06    325.09 o 
   2  -4   8     2282.22     2469.88    135.63 o 
   3  -4   8        7.79      -36.27     24.18 o 
   4  -4   8       17.72      -43.95     33.53 o 
   5  -4   8     1330.91     1400.44    107.66 o 
   6  -4   8     1853.14     1923.38    133.96 o 
   7  -4   8     1561.61     1449.33    120.72 o 
   8  -4   8     2251.94     2195.44    155.75 o 
   9  -4   8      924.51      811.85    102.28 o 
  10  -4   8      184.54      200.32     71.30 o 
  11  -4   8       21.31       13.24     59.30 o 
 -10  -3   8        3.32      -26.12     58.06 o 
  -9  -3   8        2.93      -29.21     41.65 o 
  -8  -3   8      101.36       86.22     58.86 o 
  -7  -3   8      227.03      195.90     63.01 o 
  -6  -3   8     1231.09     1248.31    114.89 o 
  -5  -3   8     1957.69     1721.74    126.54 o 
  -4  -3   8     7640.84     7086.75    291.21 o 
  -3  -3   8    10918.62    10702.11    251.04 o 
  -2  -3   8      342.78      317.24     31.33 o 
  -1  -3   8     1192.16     1093.14     52.30 o 
   0  -3   8      657.55      583.56     62.83 o 
   1  -3   8      558.08      656.89     65.48 o 
   2  -3   8      122.01      261.65     47.39 o 
   3  -3   8     1613.14     1541.46    103.78 o 
   4  -3   8     2177.34     2236.03    130.87 o 
   5  -3   8       96.30       79.07     45.80 o 
   6  -3   8        9.84       11.47     38.30 o 
   7  -3   8     1314.42     1431.77    120.98 o 
   8  -3   8     3888.37     3971.72    216.91 o 
   9  -3   8     1140.53     1144.53    118.60 o 
  10  -3   8      419.49      493.20     95.22 o 
  11  -3   8       31.81      -12.97     63.18 o 
 -11  -2   8        8.76      -47.48     59.74 o 
 -10  -2   8      171.88       98.30     75.63 o 
  -9  -2   8      863.17      827.91    110.04 o 
  -8  -2   8      637.58      604.39     94.60 o 
  -7  -2   8      101.91       58.33     75.05 o 
  -6  -2   8      764.04      615.73     51.33 o 
  -5  -2   8     2369.41     2304.61    131.40 o 
  -4  -2   8     6061.07     5866.60    167.06 o 
  -3  -2   8    10626.60    10522.70    241.21 o 
  -2  -2   8     6262.88     6304.76    242.76 o 
   0  -2   8      250.70      335.86     52.95 o 
   1  -2   8      958.44     1012.61     79.68 o 
   2  -2   8     3783.97     3887.62    175.78 o 
   3  -2   8     3893.75     3930.59    179.14 o 
   4  -2   8     5416.24     5876.83    243.56 o 
   5  -2   8     4945.19     5496.23    238.88 o 
   6  -2   8     1730.56     1521.78    113.84 o 
   7  -2   8        4.92       -4.06     39.36 o 
   8  -2   8      558.25      568.21     96.63 o 
   9  -2   8      643.20      629.54    101.57 o 
  10  -2   8        0.03      -40.59     45.53 o 
  11  -2   8      157.72      112.51     73.86 o 
 -11  -1   8       28.61       94.60     66.27 o 
 -10  -1   8      573.02      604.56    110.84 o 
  -9  -1   8     2144.09     2348.54    172.61 o 
  -8  -1   8     2855.06     2972.86    245.58 o 
  -7  -1   8     3011.24     3047.27    150.24 o 
  -6  -1   8      692.45      654.61     52.48 o 
  -5  -1   8      175.92      113.52     31.20 o 
  -4  -1   8     2659.72     2573.55     96.55 o 
  -3  -1   8      516.90      523.11     55.68 o 
  -2  -1   8       10.03      105.85     25.46 o 
  -1  -1   8      397.70      424.50     61.24 o 
   0  -1   8     3810.53     3806.93    118.00 o 
   1  -1   8     1023.35     1052.76     82.86 o 
   2  -1   8        0.73      -34.42     23.56 o 
   3  -1   8     2627.28     2929.19    148.52 o 
   4  -1   8    10503.76    11446.39    405.66 o 
   5  -1   8     9036.45     9136.68    347.07 o 
   6  -1   8     1681.64     1556.90    116.39 o 
   7  -1   8       31.96       34.68     38.30 o 
   8  -1   8        8.37      -55.86     37.24 o 
   9  -1   8        0.01      -19.24     44.21 o 
  10  -1   8      179.36      157.16     66.89 o 
  11  -1   8      388.76      286.35     94.69 o 
 -11   0   8       64.70       26.83     59.65 o 
 -10   0   8       20.24      -14.47     53.74 o 
  -9   0   8     2285.02     2310.16    167.14 o 
  -8   0   8     5126.24     5780.86    181.99 o 
  -7   0   8      409.98      444.40     47.96 o 
  -6   0   8      661.46      561.09     61.20 o 
  -5   0   8      252.66      183.96     33.83 o 
  -4   0   8       41.24       12.95     19.89 o 
  -3   0   8     1411.42     1675.04    129.59 o 
  -2   0   8     4502.60     4744.27    266.50 o 
  -1   0   8     7444.02     7456.24    193.94 o 
   0   0   8    19363.35    20519.25    452.11 o 
   1   0   8    28562.62    29961.08    636.34 o 
   2   0   8      912.82     1128.28    119.13 o 
   3   0   8      493.15      449.93     39.53 o 
   4   0   8       45.40      -26.88     48.80 o 
   5   0   8       10.37       -5.29     25.44 o 
   6   0   8       30.54       -3.29     27.96 o 
   7   0   8      489.46      535.20     76.24 o 
   8   0   8      807.94      688.57     90.36 o 
   9   0   8      185.84      105.19     60.18 o 
  10   0   8      102.76       81.80     57.89 o 
  11   0   8      412.86      314.06     90.63 o 
 -11   1   8      411.15      390.22     90.80 o 
 -10   1   8      336.38      327.56     83.48 o 
  -9   1   8       94.07       34.07     32.82 o 
  -8   1   8      357.05      328.41     50.27 o 
  -7   1   8       60.69       17.24     44.34 o 
  -6   1   8     1011.91      881.17     76.33 o 
  -5   1   8     2197.96     2176.87    169.83 o 
  -4   1   8     1239.02     1279.38     65.86 o 
  -3   1   8      904.55      822.12     54.84 o 
  -2   1   8     1672.12     1667.29     75.32 o 
  -1   1   8     1748.74     1658.86     51.40 o 
   0   1   8     6516.31     6330.95    132.80 o 
   1   1   8    12584.55    12461.76    232.44 o 
   2   1   8     3504.37     3543.85     88.80 o 
   3   1   8       51.90       16.58     15.66 o 
   4   1   8      188.13      114.04     31.45 o 
   5   1   8     1785.74     1720.41     82.61 o 
   6   1   8      792.81      724.34     59.96 o 
   7   1   8     1599.11     1360.92     82.02 o 
   8   1   8     3049.87     2916.11    129.71 o 
   9   1   8     1332.45     1575.28    100.76 o 
  10   1   8      283.70      248.76     74.65 o 
 -11   2   8      534.57      638.19    118.25 o 
 -10   2   8       12.56      -30.18     54.89 o 
  -9   2   8        1.88       -4.76     28.53 o 
  -8   2   8        0.21      -29.80     24.57 o 
  -7   2   8        0.56      -24.75     21.23 o 
  -6   2   8     4314.11     4627.94    158.71 o 
  -5   2   8     8286.84     8168.42    220.70 o 
  -4   2   8    11420.66    11554.48    285.24 o 
  -3   2   8     9349.42    10041.69    251.88 o 
  -2   2   8     2424.43     3009.29    130.76 o 
  -1   2   8     1364.86     1274.93    104.93 o 
   0   2   8      700.95      689.11     34.78 o 
   1   2   8        2.88       -0.65     12.07 o 
   2   2   8        6.27       -3.31     13.49 o 
   3   2   8      578.98      597.57     34.78 o 
   4   2   8     1276.10     1177.37     65.52 o 
   5   2   8      404.05      371.00     78.18 o 
   6   2   8      157.50      158.29     40.40 o 
   7   2   8     1423.96     1472.86     87.50 o 
   8   2   8     2524.56     2408.70    184.48 o 
   9   2   8     1130.30     1287.69     90.78 o 
  10   2   8      182.91      194.20     55.61 o 
 -11   3   8        1.34      -64.07     57.71 o 
 -10   3   8      133.50      135.54     71.13 o 
  -9   3   8      351.34      293.19     51.22 o 
  -8   3   8      464.81      418.17     52.53 o 
  -7   3   8      495.51      470.26     53.85 o 
  -6   3   8      362.38      340.77     48.89 o 
  -5   3   8    10338.72    10866.64    277.85 o 
  -4   3   8     7745.55     7681.58    209.08 o 
  -3   3   8     1455.83     1679.97    102.67 o 
  -2   3   8      456.01      415.85     55.46 o 
  -1   3   8      283.25      217.61     23.76 o 
   0   3   8      176.78      112.45     19.88 o 
   1   3   8       89.43       56.58     17.82 o 
   2   3   8     1802.49     1851.83     67.23 o 
   3   3   8     5215.36     5579.93    127.91 o 
   4   3   8     9331.70     9106.28    188.39 o 
   5   3   8     3220.03     3183.03    119.63 o 
   6   3   8        7.00      -39.01     28.44 o 
   7   3   8       15.07      -41.48     37.99 o 
   8   3   8      192.35      141.25     48.53 o 
   9   3   8      144.76       59.02     44.27 o 
  10   3   8       20.50      -41.39     41.70 o 
 -11   4   8       77.94       -7.24     58.68 o 
 -10   4   8      691.01      605.89     68.76 o 
  -9   4   8     3013.06     3205.23    136.95 o 
  -8   4   8     2285.79     2405.21    113.35 o 
  -7   4   8     1158.25     1147.43     74.81 o 
  -6   4   8     1422.59     1458.87     80.13 o 
  -5   4   8       30.91       69.78     36.45 o 
  -4   4   8     1411.58     1357.20     70.65 o 
  -3   4   8       15.73       14.32     20.20 o 
  -2   4   8     1329.97     1308.02     49.35 o 
  -1   4   8     1261.02     1269.64     48.87 o 
   0   4   8     1560.08     1719.19     58.98 o 
   1   4   8      468.94      389.48     32.79 o 
   2   4   8       11.01        9.91     36.41 o 
   3   4   8      642.86      635.63     39.58 o 
   4   4   8      766.12      757.38     58.81 o 
   5   4   8     2091.69     2135.86    110.53 o 
   6   4   8      476.01      544.12     60.12 o 
   7   4   8        0.04      -42.30     28.20 o 
   8   4   8       13.00      -48.88     32.59 o 
   9   4   8        4.93      -55.80     37.20 o 
 -10   5   8       16.27       14.74     48.80 o 
  -9   5   8      525.97      584.36     98.13 o 
  -8   5   8     1727.96     2013.86    104.97 o 
  -7   5   8      849.23      699.38     63.46 o 
  -6   5   8      353.95      292.74     46.75 o 
  -5   5   8        0.01      -17.01     22.70 o 
  -4   5   8      374.26      399.96     61.29 o 
  -3   5   8      242.44      186.10     32.89 o 
  -2   5   8      927.51     1215.26     58.56 o 
  -1   5   8     5563.69     6005.02    135.00 o 
   0   5   8     7375.70     7606.18    162.84 o 
   1   5   8     5096.34     4987.18    120.56 o 
   2   5   8      448.22      480.33     37.21 o 
   3   5   8        0.10      -27.07     18.05 o 
   4   5   8      662.66      648.27     57.59 o 
   5   5   8      761.16      744.16     61.76 o 
   6   5   8       30.43       -0.11     32.31 o 
   7   5   8      111.40      115.80     42.34 o 
   8   5   8      357.53      335.33     61.78 o 
 -10   6   8       35.02      -18.97     57.09 o 
  -9   6   8       43.51       26.03     50.21 o 
  -8   6   8        4.65      -18.97     44.39 o 
  -7   6   8       18.48        8.30     43.77 o 
  -6   6   8      365.70      446.87     89.92 o 
  -5   6   8     1298.67     1284.58    116.57 o 
  -4   6   8     2160.21     2328.25    150.19 o 
  -3   6   8     2702.28     2752.70    162.99 o 
  -2   6   8       36.22       -9.68     28.64 o 
  -1   6   8     1673.63     1781.91     81.18 o 
   0   6   8     3729.20     3811.47    128.57 o 
   1   6   8      844.78      868.19     95.13 o 
   2   6   8      736.98      634.19     57.49 o 
   3   6   8      609.84      584.27     77.30 o 
   4   6   8        4.88      -39.71     34.24 o 
   5   6   8        0.09      -15.35     45.45 o 
   6   6   8      241.22      160.87     68.92 o 
   7   6   8     1172.97     1244.07    132.46 o 
   8   6   8     1120.60     1330.64    139.96 o 
  -9   7   8       42.95       65.83     53.12 o 
  -8   7   8       25.53      -14.74     45.09 o 
  -7   7   8       59.45       36.89     46.59 o 
  -6   7   8     1153.10     1209.92    117.54 o 
  -5   7   8     2887.38     3249.70    193.61 o 
  -4   7   8     3521.38     3637.27    204.90 o 
  -3   7   8     3973.28     4107.88    215.05 o 
  -2   7   8     2589.52     2604.21    104.78 o 
  -1   7   8        0.25      -36.93     24.62 o 
   0   7   8      429.34      429.79     50.17 o 
   1   7   8       92.41       73.06     32.01 o 
   2   7   8      237.41      224.52     41.98 o 
   3   7   8      873.61      897.27     91.25 o 
   4   7   8      386.58      477.32     88.33 o 
   5   7   8      396.27      544.29    101.30 o 
   6   7   8       14.64       -5.47     55.77 o 
   7   7   8       99.60        4.68     71.92 o 
  -9   8   8      645.30      724.31    121.60 o 
  -8   8   8      716.33      695.72    115.51 o 
  -7   8   8      333.02      390.75     91.07 o 
  -6   8   8        5.98       18.35     41.74 o 
  -5   8   8      565.83      593.89    105.45 o 
  -4   8   8     1646.33     1873.26    148.43 o 
  -3   8   8     1788.68     1721.30    140.93 o 
  -2   8   8      699.37      642.54     61.25 o 
  -1   8   8       59.54       33.46     31.04 o 
   0   8   8       24.17      -27.59     27.29 o 
   1   8   8        3.00      -19.59     31.06 o 
   2   8   8      559.90      499.11     89.13 o 
   3   8   8     2408.36     2557.60    168.55 o 
   4   8   8     2899.27     3289.41    196.79 o 
   5   8   8     1464.62     1621.58    147.99 o 
   6   8   8      446.61      479.87    102.54 o 
  -8   9   8     2024.20     2138.08    183.11 o 
  -7   9   8     1112.71     1161.74    130.96 o 
  -6   9   8       65.89       20.38     54.98 o 
  -5   9   8        7.50       25.50     45.27 o 
  -4   9   8       29.35      -30.53     42.62 o 
  -3   9   8       14.27      -44.39     49.15 o 
  -2   9   8       14.93      -45.40     33.56 o 
  -1   9   8      961.76      902.66     71.70 o 
   0   9   8     1612.72     1655.55     91.94 o 
   1   9   8      453.12      421.02     58.06 o 
   2   9   8       31.07      102.81     65.39 o 
   3   9   8      722.75      701.99    106.78 o 
   4   9   8      849.87      866.47    112.51 o 
   5   9   8      531.15      633.86    110.39 o 
  -6  10   8       24.80      -36.18     59.92 o 
  -5  10   8       18.75       14.91     62.74 o 
  -4  10   8        2.37      -12.35     47.12 o 
  -3  10   8      166.60      149.84     71.65 o 
  -2  10   8      789.53      799.94    107.13 o 
  -1  10   8     1433.02     1499.45     92.08 o 
   0  10   8     2309.26     2706.38    125.44 o 
   1  10   8     1507.38     1724.65    140.66 o 
   2  10   8      478.64      494.17     97.69 o 
   3  10   8       63.33      -40.77     60.01 o 
  -4  11   8      956.37      927.10    122.40 o 
  -3  11   8      129.50      127.16     70.77 o 
  -2  11   8       32.82       22.06     57.09 o 
  -1  11   8      147.25       89.78     56.26 o 
   0  11   8      424.28      536.79     96.10 o 
  -2 -12   9       23.25        0.97     72.18 o 
  -1 -12   9        1.86      -53.12     60.36 o 
   0 -12   9       49.15       -2.29     61.15 o 
   1 -12   9       63.78       73.24     62.48 o 
   2 -12   9      846.88      887.39    116.92 o 
   3 -12   9     1183.73     1445.89    147.19 o 
   4 -12   9      916.35     1159.80    134.66 o 
   5 -12   9      477.10      630.24    128.04 o 
  -3 -11   9      108.09       66.27     70.77 o 
  -2 -11   9      835.89     1141.97    124.16 o 
  -1 -11   9      756.17      758.55    117.37 o 
   0 -11   9      804.04      786.97    117.54 o 
   1 -11   9      242.01      155.75     65.12 o 
   2 -11   9      102.17       75.01     60.89 o 
   3 -11   9      686.56      904.24    116.92 o 
   4 -11   9      344.60      357.30     99.10 o 
   5 -11   9       39.35      -72.10     54.89 o 
   6 -11   9        1.25      -62.74     61.15 o 
   7 -11   9       44.18      -50.65     73.68 o 
  -3 -10   9       16.74      -21.09     43.59 o 
  -2 -10   9     1293.88     1413.59    124.07 o 
  -1 -10   9     1897.24     1962.91    146.40 o 
   0 -10   9     1310.90     1222.54    119.04 o 
   1 -10   9      840.29      716.99     94.25 o 
   2 -10   9       66.34       11.74     54.80 o 
   3 -10   9       27.73       -5.47     51.89 o 
   4 -10   9       59.64       54.27     65.74 o 
   5 -10   9       11.90      -39.89     54.89 o 
   6 -10   9      369.33      274.00     93.89 o 
   7 -10   9     1200.72     1175.95    137.04 o 
   8 -10   9      846.36      900.71    136.96 o 
  -6  -9   9      436.93      414.13     93.89 o 
  -5  -9   9     1320.24     1596.26    139.16 o 
  -4  -9   9      425.18      404.88     59.56 o 
  -3  -9   9       70.80       38.08     36.06 o 
  -2  -9   9        5.59      -12.02     41.34 o 
  -1  -9   9     1019.15     1040.37     71.44 o 
   0  -9   9      604.03      677.70     60.56 o 
   1  -9   9      117.89      109.29     54.18 o 
   2  -9   9       62.54       77.65     52.86 o 
   3  -9   9      196.82       88.60     57.31 o 
   4  -9   9      546.62      558.06     61.64 o 
   5  -9   9       20.57       54.81     39.32 o 
   6  -9   9     1151.63     1210.54    128.75 o 
  -7  -8   9        8.40        8.12     56.12 o 
  -6  -8   9      966.13     1060.08    119.84 o 
  -5  -8   9     2021.72     2287.39    163.96 o 
  -4  -8   9     1517.69     1409.18    120.72 o 
  -3  -8   9     1015.42      931.87     67.88 o 
  -2  -8   9      255.86      332.94     48.86 o 
  -1  -8   9       88.59       83.03     32.57 o 
   0  -8   9       35.33        7.53     27.79 o 
   1  -8   9      351.55      298.64     46.79 o 
   2  -8   9     1850.11     1889.54     92.84 o 
   3  -8   9     2636.15     2642.18    133.56 o 
   4  -8   9     3083.62     3143.40    127.32 o 
   5  -8   9      786.01      805.50     97.07 o 
   6  -8   9      277.05      221.49     71.74 o 
   7  -8   9      945.08     1099.97    123.28 o 
   8  -8   9      566.36      621.15    104.83 o 
   9  -8   9       84.95       33.89     60.18 o 
  -8  -7   9      568.04      623.54    103.25 o 
  -7  -7   9       51.61       17.30     57.89 o 
  -6  -7   9       66.58       24.36     49.59 o 
  -5  -7   9       34.75      -16.77     37.95 o 
  -4  -7   9      175.16      117.54     54.36 o 
  -3  -7   9       60.06       -8.24     32.20 o 
  -2  -7   9        0.58      -37.79     25.19 o 
  -1  -7   9      417.41      385.70     72.76 o 
   0  -7   9      163.77      151.04     36.07 o 
   1  -7   9      156.70      117.63     36.02 o 
   2  -7   9     3088.77     3088.16    171.02 o 
   3  -7   9     5726.59     5687.58    294.25 o 
   4  -7   9     4893.92     5540.62    249.47 o 
   5  -7   9     1363.79     1540.05    124.25 o 
   6  -7   9      216.71      202.35     65.83 o 
   7  -7   9       26.10      -73.20     48.80 o 
   8  -7   9      119.22      -19.94     64.77 o 
   9  -7   9       47.64      -39.89     63.45 o 
  10  -7   9      123.30      107.75     75.63 o 
  -9  -6   9      559.50      538.91    101.66 o 
  -8  -6   9      962.34     1004.05    118.95 o 
  -7  -6   9      578.02      650.45    102.81 o 
  -6  -6   9       77.39       84.54     52.15 o 
  -5  -6   9        0.48       53.21     49.51 o 
  -4  -6   9        2.25      -46.33     39.71 o 
  -3  -6   9      318.77      266.82     41.65 o 
  -2  -6   9     2123.39     1916.83    140.53 o 
  -1  -6   9     3112.98     3156.81    113.51 o 
   0  -6   9     1350.57     1521.40     89.39 o 
   1  -6   9        1.48      -19.15     24.18 o 
   2  -6   9      495.01      437.69     68.21 o 
   3  -6   9     2090.11     2164.02    137.04 o 
   4  -6   9     1098.70     1168.18    106.33 o 
   5  -6   9      387.41      509.35     80.21 o 
   6  -6   9        8.85      -56.92     37.95 o 
   7  -6   9       85.89      -10.77     56.65 o 
   8  -6   9       58.95       -8.03     54.80 o 
   9  -6   9       17.72      -82.77     57.01 o 
  10  -6   9      431.60      361.80     91.60 o 
  -9  -5   9       12.17      -50.30     51.71 o 
  -8  -5   9       97.25       85.60     63.45 o 
  -7  -5   9        4.43      -16.94     45.36 o 
  -6  -5   9      135.96      153.55     61.07 o 
  -5  -5   9      316.97      302.59     71.04 o 
  -4  -5   9       11.54      -29.12     29.65 o 
  -3  -5   9      271.68      270.52     38.44 o 
  -2  -5   9     2266.06     1919.73     80.88 o 
  -1  -5   9     7548.08     7633.93    331.18 o 
   0  -5   9     6708.16     6798.89    185.98 o 
   1  -5   9     1407.03     1258.99     99.45 o 
   2  -5   9       97.13       49.68     40.15 o 
   3  -5   9      238.00      164.05     51.01 o 
   4  -5   9       39.09       17.91     36.09 o 
   5  -5   9       77.42      112.51     46.77 o 
   6  -5   9     1578.57     1795.96    135.28 o 
   7  -5   9     3204.86     3546.73    204.99 o 
   8  -5   9     1956.66     2043.75    160.52 o 
   9  -5   9      739.19      748.05    113.66 o 
  10  -5   9        8.15      -40.77     65.83 o 
 -10  -4   9        1.27      -59.04     50.21 o 
  -9  -4   9       15.99       10.15     51.01 o 
  -8  -4   9        3.30       18.88     55.33 o 
  -7  -4   9      108.46       70.86     52.59 o 
  -6  -4   9     1027.94     1044.29    110.22 o 
  -5  -4   9     3786.82     3813.67    204.64 o 
  -4  -4   9     1097.41     1102.88    105.19 o 
  -3  -4   9       76.12       88.25     36.22 o 
  -2  -4   9      180.43      117.99     25.70 o 
  -1  -4   9       46.87       31.40     18.72 o 
   0  -4   9       18.55       28.94     27.89 o 
   1  -4   9      233.95      292.09     54.01 o 
   2  -4   9      119.48      145.34     43.24 o 
   3  -4   9     1760.20     1707.62    116.31 o 
   4  -4   9     1761.48     1806.72    123.54 o 
   5  -4   9       27.01        1.32     38.39 o 
   6  -4   9     2196.44     2517.18    160.87 o 
   7  -4   9     2597.52     2589.63    170.31 o 
   8  -4   9     1478.96     1677.80    141.90 o 
   9  -4   9      501.05      464.26     90.45 o 
  10  -4   9      213.88      192.73     80.04 o 
 -10  -3   9      134.58      147.90     73.07 o 
  -9  -3   9      572.33      421.19     92.04 o 
  -8  -3   9      174.35      150.37     62.48 o 
  -7  -3   9      244.49      176.58     63.27 o 
  -6  -3   9     1371.83     1338.14    120.01 o 
  -5  -3   9     2276.32     2429.82    155.66 o 
  -4  -3   9     3900.41     3712.28    194.93 o 
  -3  -3   9     4633.79     4454.89    176.27 o 
  -2  -3   9      979.94      998.59     52.24 o 
  -1  -3   9        0.35       -1.30     17.48 o 
   0  -3   9       94.62       82.95     37.15 o 
   1  -3   9     1793.05     1812.10    114.81 o 
   2  -3   9     5434.86     5532.68    234.20 o 
   3  -3   9    14641.99    14832.79    506.70 o 
   4  -3   9     8315.36     8717.69    336.30 o 
   5  -3   9     1564.93     1475.36    113.75 o 
   6  -3   9      276.68      232.08     61.24 o 
   7  -3   9       92.39      -18.09     53.48 o 
   8  -3   9      690.65      565.82     98.22 o 
   9  -3   9      160.94      153.28     65.39 o 
  10  -3   9        0.06       10.77     54.01 o 
 -10  -2   9      600.78      727.14    119.31 o 
  -9  -2   9     1639.78     1771.69    153.72 o 
  -8  -2   9     2542.75     2586.10    182.05 o 
  -7  -2   9     1043.57     1123.55     72.96 o 
  -6  -2   9       51.38       51.81     31.24 o 
  -5  -2   9       47.54       36.48     25.52 o 
  -4  -2   9      307.55      311.85     45.80 o 
  -3  -2   9       11.83       -4.06     35.56 o 
  -2  -2   9      137.25      287.11     84.49 o 
  -1  -2   9     3764.37     3997.48    189.46 o 
   0  -2   9     2405.39     2265.06    131.84 o 
   1  -2   9      250.84      188.84     48.62 o 
   2  -2   9     1986.50     2117.52    126.45 o 
   3  -2   9    11237.57    11430.07    407.43 o 
   4  -2   9     7257.14     7398.70    296.59 o 
   5  -2   9     3138.52     3034.38    168.02 o 
   6  -2   9      477.83      474.49     80.04 o 
   7  -2   9       28.94      -56.21     39.97 o 
   8  -2   9      128.71      -19.86     55.24 o 
   9  -2   9        7.33      -63.67     42.45 o 
  10  -2   9      292.65      200.84     75.89 o 
 -11  -1   9       22.37       -2.82     65.12 o 
 -10  -1   9      546.10      583.56    105.63 o 
  -9  -1   9     1133.34     1180.80    127.51 o 
  -8  -1   9     2335.73     2444.50    111.18 o 
  -7  -1   9     1813.50     1808.21     90.99 o 
  -6  -1   9      648.74      677.31     57.58 o 
  -5  -1   9        0.67      -27.19     23.78 o 
  -4  -1   9        0.21      -26.77     27.89 o 
  -3  -1   9     2168.67     2094.98     88.85 o 
  -2  -1   9     9393.56     9284.72    238.57 o 
  -1  -1   9    15841.77    16594.09    384.00 o 
   0  -1   9    12192.21    12749.15    445.46 o 
   1  -1   9     1979.68     2072.07    123.90 o 
   2  -1   9       12.88       36.97     35.92 o 
   4  -1   9      460.89      402.22     73.33 o 
   5  -1   9     1893.28     1914.73    127.87 o 
   6  -1   9       92.76       44.30     40.95 o 
   7  -1   9     1928.69     2042.51    142.16 o 
   8  -1   9      816.98      766.41     99.36 o 
   9  -1   9        0.02      -54.80     36.53 o 
  10  -1   9      398.21      401.25     87.89 o 
 -11   0   9      148.04       50.21     65.57 o 
 -10   0   9      121.30      176.49     77.13 o 
  -9   0   9      177.91      136.07     72.27 o 
  -8   0   9      712.12      741.04     64.80 o 
  -7   0   9       22.72       26.59     28.70 o 
  -6   0   9      396.32      384.57     47.79 o 
  -5   0   9      641.96      619.74     51.49 o 
  -4   0   9      451.94      386.90     44.88 o 
  -3   0   9      286.68      232.88     37.99 o 
  -2   0   9     6278.69     6130.45    173.67 o 
  -1   0   9     2526.04     2468.24     94.14 o 
   0   0   9     7376.19     7874.74    206.84 o 
   1   0   9     6332.68     6446.60    176.13 o 
   2   0   9      297.90      155.75     44.12 o 
   3   0   9      106.29       87.80     42.36 o 
   4   0   9        2.49      -31.37     20.91 o 
   5   0   9      176.07      107.39     46.68 o 
   6   0   9     1205.43     1048.08     98.13 o 
   7   0   9     3903.89     3554.85    195.81 o 
   8   0   9     1774.33     1769.13    140.57 o 
   9   0   9      438.70      391.89     84.36 o 
  10   0   9        0.18        7.77     52.06 o 
 -11   1   9      360.11      248.14     87.10 o 
 -10   1   9       51.82        3.35     57.62 o 
  -9   1   9        8.81      -37.82     38.08 o 
  -8   1   9      135.54      125.69     38.99 o 
  -7   1   9      429.54      427.76     51.08 o 
  -6   1   9     1976.69     1949.68     91.45 o 
  -5   1   9     5620.59     5678.31    210.38 o 
  -4   1   9     8734.34     8851.13    515.57 o 
  -3   1   9     1863.96     1898.02     83.60 o 
  -1   1   9      661.29      766.16     80.98 o 
   0   1   9      624.13      624.81     37.87 o 
   1   1   9      444.43      460.41     30.96 o 
   2   1   9       89.77       75.87     19.39 o 
   3   1   9     3017.92     2990.25    105.26 o 
   4   1   9     1856.58     1903.65    135.90 o 
   5   1   9       17.62      -37.19     24.79 o 
   6   1   9     1167.83     1034.81     71.67 o 
   7   1   9     3001.32     3005.23    127.79 o 
   8   1   9     2209.20     2089.41    110.82 o 
   9   1   9      702.72      710.72     96.45 o 
  10   1   9      142.73      144.72     69.10 o 
 -11   2   9        0.05      -78.76     52.51 o 
 -10   2   9      501.04      428.52    102.54 o 
  -9   2   9      464.11      482.24     61.98 o 
  -8   2   9      171.91      168.58     41.07 o 
  -7   2   9        7.27      -27.78     23.02 o 
  -6   2   9     1140.30     1198.27     72.76 o 
  -5   2   9     4265.32     4023.62    138.57 o 
  -4   2   9     1311.19     1225.27     79.82 o 
  -3   2   9     1346.07     1498.62     75.22 o 
  -2   2   9     2250.76     2246.61    129.28 o 
  -1   2   9      148.05      135.82     20.20 o 
   0   2   9       48.20       38.40     15.28 o 
   1   2   9     2661.12     2744.30     88.39 o 
   2   2   9     6994.86     7352.60    157.10 o 
   3   2   9     6299.12     6464.36    144.80 o 
   4   2   9     2869.62     2763.35    209.76 o 
   5   2   9        4.76      -37.35     25.67 o 
   6   2   9      245.69      185.31     46.03 o 
   7   2   9       50.00       -4.48     36.74 o 
   8   2   9      410.44      221.92     52.98 o 
   9   2   9      201.60      217.54     53.96 o 
  10   2   9       18.60        7.72     44.37 o 
 -10   3   9     1090.14     1131.61     85.46 o 
  -9   3   9     1480.71     1527.29     93.48 o 
  -8   3   9      779.10      698.20     64.96 o 
  -7   3   9      799.82      900.77     67.23 o 
  -6   3   9      566.33      627.75     55.98 o 
  -5   3   9      109.46       92.38     30.18 o 
  -4   3   9     1031.99     1069.20     66.14 o 
  -3   3   9      138.79       85.77     38.56 o 
  -2   3   9     1179.74     1206.22     65.55 o 
  -1   3   9     1616.83     1677.74     57.43 o 
   0   3   9     1396.81     1523.34     55.88 o 
   1   3   9      171.78      154.04     25.30 o 
   2   3   9     1739.97     1834.00     64.32 o 
   3   3   9     2429.80     2520.60     78.61 o 
   4   3   9     2455.40     2407.96    101.46 o 
   5   3   9     2428.30     2436.47    105.76 o 
   6   3   9      566.68      650.74     59.71 o 
   7   3   9       67.38       40.17     36.80 o 
   8   3   9        6.85      -22.37     36.75 o 
   9   3   9       30.74      -18.73     41.99 o 
 -10   4   9      240.06      162.02     48.02 o 
  -9   4   9     1277.86     1323.75     89.68 o 
  -8   4   9     1613.31     1779.33     98.82 o 
  -7   4   9      434.25      636.25     65.29 o 
  -6   4   9      609.17      604.99     59.95 o 
  -5   4   9      760.66      707.75     57.58 o 
  -4   4   9       31.09       -4.28     42.05 o 
  -3   4   9      640.15      571.44     50.32 o 
  -2   4   9     4967.86     5499.49    257.23 o 
  -1   4   9     5049.52     5286.71    124.16 o 
   0   4   9     4384.30     4351.55    109.57 o 
   1   4   9     4216.58     3917.05    103.43 o 
   2   4   9       83.60       94.27     23.94 o 
   3   4   9      140.17      129.15     27.47 o 
   4   4   9      352.12      288.72     73.07 o 
   5   4   9      241.60      259.70    102.19 o 
   6   4   9      114.39       17.64     33.43 o 
   7   4   9      520.31      659.10     98.04 o 
   8   4   9      653.16      697.84     80.51 o 
   9   4   9       37.31      -17.67     45.40 o 
 -10   5   9       45.87       26.83     52.59 o 
  -9   5   9       36.95      -17.74     45.62 o 
  -8   5   9      140.40      202.61     63.80 o 
  -7   5   9      113.30       92.04     57.80 o 
  -6   5   9     2051.15     2126.87    151.60 o 
  -5   5   9     2349.21     2647.61    163.78 o 
  -4   5   9     1335.43     1254.75    107.75 o 
  -3   5   9      473.39      479.61     75.71 o 
  -2   5   9      897.84      902.21     87.10 o 
  -1   5   9     1252.74     1153.82     63.60 o 
   0   5   9     2821.47     2950.00    106.29 o 
   1   5   9     3200.90     3396.66     96.18 o 
   2   5   9      249.71      178.96     30.25 o 
   3   5   9      154.21      108.25     65.39 o 
   4   5   9      203.57      214.09     42.38 o 
   5   5   9      482.37      547.27     60.18 o 
   6   5   9     1414.14     1490.72    134.22 o 
   7   5   9     1318.46     1602.79    148.52 o 
   8   5   9      830.42      809.91    132.01 o 
  -9   6   9       36.45      -22.86     47.03 o 
  -8   6   9       26.73       10.15     43.95 o 
  -7   6   9       91.50       73.33     54.89 o 
  -6   6   9     1706.74     1844.14    144.28 o 
  -5   6   9     2783.13     3090.68    186.20 o 
  -4   6   9     1557.36     1370.18    121.25 o 
  -3   6   9     2621.49     2788.62    167.93 o 
  -2   6   9     1791.65     1720.86    124.69 o 
  -1   6   9      341.48      372.81     46.28 o 
   0   6   9     1020.75     1025.42     63.71 o 
   1   6   9      284.60      226.78     40.01 o 
   2   6   9      315.77      335.55     79.64 o 
   3   6   9      899.28      717.16     83.39 o 
   4   6   9     1124.51     1067.85    109.34 o 
   5   6   9      131.67      239.85     80.66 o 
   6   6   9      106.31       32.56     70.33 o 
   7   6   9      521.28      494.88    107.31 o 
  -9   7   9      795.30      889.95    114.28 o 
  -8   7   9      736.39      770.20    107.48 o 
  -7   7   9      250.23      453.75     86.39 o 
  -6   7   9      110.75      139.51     61.15 o 
  -5   7   9     2432.84     2446.32    172.08 o 
  -4   7   9     1804.60     1748.57    142.07 o 
  -3   7   9      559.63      433.19     95.22 o 
  -2   7   9      576.40      461.96     83.21 o 
  -1   7   9        9.50      -21.10     27.55 o 
   0   7   9       11.62      -38.39     25.77 o 
   1   7   9      227.05      201.04     41.69 o 
   2   7   9     1325.48     1229.69    110.39 o 
   3   7   9     3253.38     3716.60    204.02 o 
   4   7   9     2944.43     3102.95    187.78 o 
   5   7   9     1299.65     1351.91    129.54 o 
   6   7   9      185.83      162.02     89.83 o 
  -8   8   9     1558.65     1606.14    155.84 o 
  -7   8   9      461.83      457.64     97.69 o 
  -6   8   9      117.47       55.86     53.39 o 
  -5   8   9       15.38      -19.59     42.00 o 
  -4   8   9      144.49      118.42     65.74 o 
  -3   8   9       50.21      -11.38     50.03 o 
  -2   8   9     1065.44      847.68    107.22 o 
  -1   8   9      861.90      849.70     66.58 o 
   0   8   9      568.06      500.27     60.26 o 
   1   8   9       53.45       33.66     33.18 o 
   2   8   9      376.72      386.60     87.36 o 
   3   8   9      798.48      828.26    104.83 o 
   4   8   9     1378.51     1487.45    135.19 o 
   5   8   9      656.37      793.67    122.92 o 
  -7   9   9      359.58      307.00     97.69 o 
  -6   9   9        4.37      -44.03     53.56 o 
  -5   9   9        3.45       45.98     49.33 o 
  -4   9   9       44.79       14.03     49.42 o 
  -3   9   9      350.41      263.94     79.68 o 
  -2   9   9     1785.84     1733.30    146.04 o 
  -1   9   9     2032.40     1979.24    158.05 o 
   0   9   9     1541.40     1669.65     94.06 o 
   1   9   9      955.67     1006.96    108.28 o 
   2   9   9      207.58      115.42     64.15 o 
   3   9   9        6.27      -77.04     51.36 o 
   4   9   9       41.90       64.60     67.24 o 
  -5  10   9      523.80      495.23    112.07 o 
  -4  10   9      267.65      307.36     81.71 o 
  -3  10   9        2.78      -27.62     51.27 o 
  -2  10   9      348.53      396.57     85.60 o 
  -1  10   9      898.08      881.92    127.69 o 
   0  10   9      625.60      739.94     73.27 o 
   1  10   9      275.57      380.25     82.42 o 
   2  10   9       70.08       52.95     64.51 o 
  -1 -12  10      246.31      411.75    102.72 o 
   0 -12  10      392.09      303.39     83.74 o 
   1 -12  10       16.78       29.47     60.89 o 
   2 -12  10      172.14      213.91     82.16 o 
   3 -12  10      331.73      295.18     91.33 o 
  -2 -11  10      867.88     1003.25    119.75 o 
  -1 -11  10      695.68      814.06    119.04 o 
   0 -11  10     1306.44     1329.23    133.43 o 
   1 -11  10      696.37      645.42    106.95 o 
   2 -11  10       12.98      -59.12     46.15 o 
   3 -11  10      109.28       57.54     68.21 o 
   4 -11  10        7.76      -51.71     63.45 o 
   5 -11  10      134.60       96.80     75.80 o 
   6 -11  10      425.53      445.37    110.39 o 
  -3 -10  10        0.11        4.32     52.33 o 
  -2 -10  10      413.06      363.13     82.95 o 
  -1 -10  10      625.57      788.82    104.31 o 
   0 -10  10      741.62      744.34    101.22 o 
   1 -10  10       60.43       17.56     63.62 o 
   2 -10  10       42.05      -34.33     53.21 o 
   3 -10  10       74.50      105.98     68.74 o 
   4 -10  10       71.99       -4.06     62.65 o 
   5 -10  10      497.31      710.28    115.69 o 
   6 -10  10     1131.32     1129.18    130.25 o 
   7 -10  10     1308.85     1567.93    162.19 o 
  -6  -9  10      453.39      568.47    105.54 o 
  -5  -9  10     2250.16     2615.31    180.99 o 
  -4  -9  10      903.13      883.86    109.95 o 
  -3  -9  10       40.79        9.40     36.42 o 
  -2  -9  10       45.52        6.43     33.54 o 
  -1  -9  10       54.79        0.31     33.21 o 
   0  -9  10        3.80      -45.18     30.12 o 
   1  -9  10      479.24      547.97     97.33 o 
   2  -9  10      791.49      904.75     71.36 o 
   3  -9  10      964.89     1080.71    109.86 o 
   4  -9  10     1359.09     1269.61     83.72 o 
   5  -9  10       66.67        8.72     38.99 o 
   6  -9  10      367.96      348.89     66.01 o 
   7  -9  10      775.29      823.76    116.48 o 
   8  -9  10      430.14      501.05    104.39 o 
  -7  -8  10       19.37      -41.03     56.83 o 
  -6  -8  10      279.36      373.72     88.07 o 
  -5  -8  10      777.70      738.34    107.57 o 
  -4  -8  10      386.13      480.76     90.98 o 
  -3  -8  10        2.00      -46.18     30.79 o 
  -2  -8  10      337.05      321.54     52.00 o 
  -1  -8  10       84.09       22.08     34.86 o 
   0  -8  10      109.80       44.20     32.15 o 
   1  -8  10     1053.74     1074.94     70.98 o 
   2  -8  10     1950.99     1841.75     95.67 o 
   3  -8  10     3073.19     3452.66    136.43 o 
   4  -8  10     3254.72     3245.30    142.43 o 
   5  -8  10      576.08      611.45     87.19 o 
   6  -8  10        6.42      -69.36     46.24 o 
   7  -8  10      169.85       94.07     72.89 o 
   8  -8  10        0.70      -39.53     52.42 o 
   9  -8  10      240.28      233.32     82.07 o 
  -8  -7  10      570.32      689.46    119.04 o 
  -7  -7  10       44.72       22.15     53.92 o 
  -6  -7  10       29.20       28.33     59.48 o 
  -5  -7  10        6.69       55.24     57.62 o 
  -4  -7  10        0.24      -52.51     35.21 o 
  -3  -7  10      593.38      682.31     98.48 o 
  -2  -7  10     2599.38     2433.39    120.76 o 
  -1  -7  10     3456.65     3633.58    132.01 o 
   0  -7  10     2330.12     2375.14    141.85 o 
   1  -7  10     1018.46      840.63    114.37 o 
   2  -7  10      468.47      499.56     86.17 o 
   3  -7  10     2005.64     2155.91    144.19 o 
   4  -7  10      654.56      767.91     88.86 o 
   5  -7  10       19.26       19.06     44.30 o 
   6  -7  10       20.18      -47.12     43.68 o 
   7  -7  10       31.63      -69.10     46.06 o 
   8  -7  10       11.69      -80.61     53.74 o 
   9  -7  10       88.05       38.12     60.01 o 
  -8  -6  10        0.99      -54.45     51.01 o 
  -7  -6  10      101.16       82.24     70.15 o 
  -6  -6  10      188.72      165.64     76.42 o 
  -5  -6  10       11.96       -8.65     40.24 o 
  -4  -6  10       24.64      -53.12     38.12 o 
  -3  -6  10       37.13       33.27     43.15 o 
  -2  -6  10     3444.72     3297.62    181.96 o 
  -1  -6  10     6138.69     6143.70    185.27 o 
   0  -6  10     2342.56     2480.96    102.22 o 
   1  -6  10      211.81      167.86     35.67 o 
   2  -6  10        0.59      -39.09     31.50 o 
   3  -6  10      108.74       73.42     41.47 o 
   4  -6  10        7.07       38.39     40.68 o 
   5  -6  10      323.35      371.25     74.04 o 
   6  -6  10     1049.78     1127.77    114.28 o 
   7  -6  10     1026.04      981.19    115.07 o 
   8  -6  10      948.60      954.37    122.75 o 
   9  -6  10      205.49      193.43     74.39 o 
  10  -6  10      107.54      119.66     74.13 o 
  -9  -5  10        5.68      -49.51     60.80 o 
  -8  -5  10       22.53      -15.09     56.83 o 
  -7  -5  10      446.12      504.49     95.48 o 
  -6  -5  10     1670.54     1629.61    139.78 o 
  -5  -5  10     2011.57     1997.51    147.46 o 
  -4  -5  10     1088.71     1150.27    109.95 o 
  -3  -5  10       66.92       50.21     45.00 o 
  -2  -5  10      380.45      298.05     40.73 o 
  -1  -5  10     2623.20     2302.74     92.83 o 
   0  -5  10     1861.49     1786.42     89.83 o 
   1  -5  10       10.42       39.45     37.42 o 
   2  -5  10      225.04      239.41     55.59 o 
   3  -5  10       55.37       30.53     42.89 o 
   4  -5  10        9.98      -33.18     31.15 o 
   5  -5  10      224.34      248.23     68.30 o 
   6  -5  10     1589.75     1465.74    128.22 o 
   7  -5  10     1596.31     1931.85    151.52 o 
   8  -5  10     1252.70     1366.73    134.13 o 
   9  -5  10      653.81      643.74    106.51 o 
  10  -5  10       23.68      -28.77     61.95 o 
  -9  -4  10       60.90      -12.27     61.86 o 
  -8  -4  10        6.91        1.24     56.21 o 
  -7  -4  10      330.14      313.36     83.48 o 
  -6  -4  10     1532.74     1519.57    138.19 o 
  -5  -4  10     3773.27     4078.85    220.52 o 
  -4  -4  10     1778.60     1987.80    147.46 o 
  -3  -4  10      588.56      593.27     84.71 o 
  -2  -4  10       29.55       -0.96     18.36 o 
  -1  -4  10        3.39      -21.29     18.52 o 
   0  -4  10      414.95      506.17     74.04 o 
   1  -4  10      909.85      779.55     83.57 o 
   2  -4  10     3536.15     3634.27    184.96 o 
   3  -4  10     5533.73     5410.02    241.79 o 
   4  -4  10     6296.71     6403.12    277.09 o 
   5  -4  10      875.56      667.31     87.01 o 
   6  -4  10       67.11      -10.15     56.12 o 
   7  -4  10      540.85      447.93     92.48 o 
   8  -4  10      289.25      292.97     80.83 o 
   9  -4  10        1.07       -3.71     50.48 o 
  10  -4  10       87.70      127.78     76.16 o 
 -10  -3  10      616.73      636.69    113.92 o 
  -9  -3  10     1022.62     1034.05    126.19 o 
  -8  -3  10     1070.41     1233.84    132.10 o 
  -7  -3  10        0.79        3.35     45.27 o 
  -6  -3  10     1126.92     1009.43    113.84 o 
  -5  -3  10      393.88      265.35     78.18 o 
  -4  -3  10      134.05       35.83     45.09 o 
  -3  -3  10       48.75       32.30     41.92 o 
  -2  -3  10      986.72     1109.63     95.52 o 
  -1  -3  10     1405.68     1359.46     64.14 o 
   0  -3  10      409.78      270.73     65.57 o 
   1  -3  10        9.77      -45.53     30.36 o 
   2  -3  10     4254.99     3828.50    190.17 o 
   3  -3  10    12647.01    12304.13    444.22 o 
   4  -3  10     4585.70     4651.20    221.23 o 
   5  -3  10      147.51      119.04     49.86 o 
   6  -3  10       86.54       45.98     51.18 o 
   7  -3  10       10.42      -55.99     37.33 o 
   8  -3  10        0.05      -62.61     41.74 o 
   9  -3  10      167.89      165.90     70.51 o 
  10  -3  10      577.91      839.82    128.40 o 
 -10  -2  10      796.94      937.86    122.40 o 
  -9  -2  10      905.25     1041.29    131.22 o 
  -8  -2  10      975.99     1009.08    120.37 o 
  -7  -2  10      355.68      294.30     75.27 o 
  -6  -2  10        0.37      -14.36     25.50 o 
  -5  -2  10        1.72      -34.11     24.00 o 
  -4  -2  10      512.58      515.64     50.75 o 
  -3  -2  10     3195.76     3063.94    175.87 o 
  -2  -2  10     9366.17     9135.35    357.48 o 
  -1  -2  10    14268.81    14564.43    510.14 o 
   0  -2  10     6740.96     6697.86    278.15 o 
   1  -2  10     1178.20     1019.49     92.75 o 
   2  -2  10      357.37      347.07     66.18 o 
   3  -2  10     1626.50     1507.84    113.57 o 
   4  -2  10     1269.21     1307.08    107.92 o 
   5  -2  10        9.23        7.94     36.80 o 
   6  -2  10      959.21      944.04    103.51 o 
   7  -2  10      224.36      149.13     64.95 o 
   8  -2  10       63.21      -13.15     44.74 o 
   9  -2  10       49.97      -12.80     50.56 o 
  10  -2  10      635.38      689.72    118.07 o 
 -10  -1  10      159.11      120.45     68.57 o 
  -9  -1  10      183.15      271.53     83.13 o 
  -8  -1  10        0.05      -30.95     32.87 o 
  -7  -1  10      122.99      107.98     37.86 o 
  -6  -1  10      289.36      333.31     46.92 o 
  -5  -1  10      852.93      827.02     61.96 o 
  -4  -1  10       91.80       37.78     39.45 o 
  -3  -1  10     1208.30     1072.48     66.15 o 
  -2  -1  10     6876.74     6714.39    373.67 o 
  -1  -1  10    16509.65    17125.50    398.80 o 
   0  -1  10     8656.86     9007.66    346.71 o 
   1  -1  10     1124.26      977.93     92.13 o 
   2  -1  10      360.91      250.44     57.54 o 
   3  -1  10      335.42      238.17     55.06 o 
   4  -1  10       71.59       54.80     43.06 o 
   5  -1  10       32.41       49.95     45.18 o 
   6  -1  10     2553.16     2243.27    150.19 o 
   7  -1  10     2933.12     3065.18    186.37 o 
   8  -1  10     1848.46     1798.60    149.05 o 
   9  -1  10       92.93        3.71     50.83 o 
  10  -1  10      157.39      244.26     84.27 o 
 -10   0  10      126.60       53.83     60.54 o 
  -9   0  10        4.14       27.71     53.83 o 
  -8   0  10      228.45      207.32     45.78 o 
  -7   0  10     1683.77     1911.21     97.07 o 
  -6   0  10     3101.57     3089.75    122.52 o 
  -5   0  10     8944.72     9702.01    350.91 o 
  -4   0  10     5726.23     5645.44    173.87 o 
  -3   0  10       24.50      -25.20     31.90 o 
  -2   0  10     1393.25     2000.66     88.02 o 
   0   0  10      174.72      181.10     33.69 o 
   1   0  10      449.44      433.62     41.39 o 
   2   0  10      383.34      431.78     61.68 o 
   3   0  10     1742.87     1843.34    120.28 o 
   4   0  10      567.07      455.52     72.89 o 
   5   0  10       25.79       12.35     42.45 o 
   6   0  10     3583.40     3643.27    200.40 o 
   7   0  10     3804.83     3712.45    211.52 o 
   8   0  10     1659.29     1724.48    143.49 o 
   9   0  10      274.03      252.20     74.30 o 
  10   0  10       45.26       48.27     60.71 o 
 -10   1  10      215.15      168.90     79.86 o 
  -9   1  10      683.55      632.90     66.07 o 
  -8   1  10       11.51        1.16     30.43 o 
  -7   1  10     1504.31     1506.06     87.11 o 
  -6   1  10     3800.69     3696.99    137.08 o 
  -5   1  10     2131.34     2128.26     99.38 o 
  -4   1  10     2835.82     2768.74    111.47 o 
  -3   1  10      954.47     1014.29     82.99 o 
  -2   1  10       37.51        4.94     20.77 o 
  -1   1  10      237.53      215.60     34.59 o 
   0   1  10       96.23       69.84     19.39 o 
   1   1  10     2025.20     2042.68     66.97 o 
   2   1  10     4173.59     4062.90    105.54 o 
   3   1  10     5602.51     5417.23    162.06 o 
   4   1  10     1102.54     1157.39     94.82 o 
   5   1  10       85.43       46.37     31.50 o 
   6   1  10       26.25        1.83     32.26 o 
   7   1  10      700.14      688.88     69.71 o 
   8   1  10      331.47      276.21     84.54 o 
   9   1  10        0.43      -26.21     48.62 o 
 -10   2  10     1063.94     1057.88    132.37 o 
  -9   2  10      672.57      681.18     68.30 o 
  -8   2  10      990.50     1010.28    137.53 o 
  -7   2  10       70.01       44.96     34.27 o 
  -6   2  10      145.82      114.67     37.59 o 
  -5   2  10       31.50       24.94     29.69 o 
  -4   2  10      211.32      148.87     35.88 o 
  -3   2  10       73.11       51.54     29.47 o 
  -2   2  10      149.58      147.92     31.20 o 
  -1   2  10     2379.81     2244.63     68.78 o 
   0   2  10      492.64      453.61     36.24 o 
   1   2  10      444.78      394.70     34.96 o 
   2   2  10     3286.50     3236.74     92.22 o 
   3   2  10     3846.53     3575.37     99.71 o 
   4   2  10     2046.24     2135.37    101.17 o 
   5   2  10     1549.53     1607.68     85.95 o 
   6   2  10      326.45      261.27     47.43 o 
   7   2  10        2.93      -44.83     29.89 o 
   8   2  10       12.53      -48.16     32.11 o 
   9   2  10       39.61      -33.90     38.52 o 
 -10   3  10      717.76      733.10    103.64 o 
  -9   3  10      698.28      729.34     70.65 o 
  -8   3  10      291.73      209.62     60.01 o 
  -7   3  10      449.40      509.84     61.16 o 
  -6   3  10        4.04       -8.30     28.57 o 
  -5   3  10      408.82      315.01     47.91 o 
  -4   3  10       17.63        2.05     26.30 o 
  -3   3  10     1376.22     1417.64     99.23 o 
  -2   3  10     4959.54     4811.50    154.76 o 
  -1   3  10     6701.70     6892.46    151.19 o 
   0   3  10     4411.16     4252.56    108.57 o 
   1   3  10      524.41      547.14     38.75 o 
   2   3  10        9.22      -26.63     17.75 o 
   3   3  10       13.78      -29.99     19.99 o 
   4   3  10       88.08       34.08     31.93 o 
   5   3  10        0.04      -34.53     29.37 o 
   6   3  10      214.08      189.73     47.76 o 
   7   3  10      746.52      764.34     71.82 o 
   8   3  10      220.52      137.33     53.36 o 
   9   3  10        3.04      -53.53     45.33 o 
 -10   4  10       15.14      -22.54     37.99 o 
  -9   4  10       71.68       55.64     56.39 o 
  -8   4  10        1.41      -11.09     35.17 o 
  -7   4  10      298.27      287.12     51.15 o 
  -6   4  10     1273.57     1353.88     83.98 o 
  -5   4  10     2106.97     2076.24    100.84 o 
  -4   4  10      270.33      251.75     43.82 o 
  -3   4  10     1456.67     1586.19     82.14 o 
  -2   4  10     1972.74     1855.23     87.76 o 
  -1   4  10     2749.85     2838.75    110.81 o 
   0   4  10     3963.49     3859.75    104.17 o 
   1   4  10     2707.19     2771.89     85.52 o 
   2   4  10       24.27        4.79     20.52 o 
   3   4  10      604.36      590.33     41.73 o 
   4   4  10       73.33       67.57     37.28 o 
   5   4  10      586.01      621.29     58.26 o 
   6   4  10     1206.38     1226.87     84.40 o 
   7   4  10     1864.93     1929.46    139.82 o 
   8   4  10     1087.27     1252.83     96.54 o 
  -9   5  10        2.83      -22.59     46.59 o 
  -8   5  10      128.48       93.54     59.30 o 
  -7   5  10     1010.49     1003.87    106.86 o 
  -6   5  10     2559.57     2680.26    171.46 o 
  -5   5  10     4408.18     4581.05    232.35 o 
  -4   5  10     3427.66     3485.40    193.52 o 
  -3   5  10      605.88      518.08     85.16 o 
  -2   5  10       14.50      -34.24     34.94 o 
  -1   5  10       47.79        7.94     36.00 o 
   0   5  10       48.66       10.07     23.92 o 
   1   5  10       70.27       63.67     30.91 o 
   2   5  10      417.29      418.49     48.79 o 
   3   5  10      618.01      621.07     86.66 o 
   4   5  10      682.71      797.91     96.45 o 
   5   5  10       41.19       45.62     66.01 o 
   6   5  10      761.35      679.75    112.95 o 
   7   5  10     1186.13     1170.57    130.25 o 
  -9   6  10      424.37      543.06    104.31 o 
  -8   6  10      212.53      175.08     74.83 o 
  -7   6  10       29.76      -46.59     40.06 o 
  -6   6  10     1420.73     1478.98    129.45 o 
  -5   6  10     2712.54     2868.48    182.67 o 
  -4   6  10     2252.65     2257.03    158.49 o 
  -3   6  10      383.56      203.49     68.39 o 
  -2   6  10       91.01        6.18     44.21 o 
  -1   6  10      125.55       43.95     46.33 o 
   0   6  10       61.41       42.64     29.83 o 
   1   6  10     1403.41     1479.79     86.66 o 
   2   6  10     2742.97     2911.77    115.51 o 
   3   6  10     4559.85     4602.14    228.02 o 
   4   6  10     2696.30     2662.78    174.72 o 
   5   6  10      601.63      821.73    123.19 o 
   6   6  10        0.00      -81.63     65.04 o 
   7   6  10       71.84        8.91     74.13 o 
  -8   7  10      677.79      771.08    121.87 o 
  -7   7  10      351.15      365.95     85.07 o 
  -6   7  10       24.46       27.89     46.42 o 
  -5   7  10      198.34      135.28     63.71 o 
  -4   7  10      125.07       80.57     53.21 o 
  -3   7  10      160.71      107.92     60.01 o 
  -2   7  10     1320.32     1355.53    123.98 o 
  -1   7  10     1026.78      902.57     97.86 o 
   0   7  10       35.62        4.05     31.03 o 
   1   7  10      131.15       89.66     51.23 o 
   2   7  10     1108.35     1072.17    108.81 o 
   3   7  10     1601.96     1602.26    130.51 o 
   4   7  10     1590.84     1516.75    133.07 o 
   5   7  10      515.58      476.08     97.42 o 
   6   7  10        3.32      -70.68     47.12 o 
  -7   8  10       78.81       -0.88     64.24 o 
  -6   8  10        3.74      -69.63     46.42 o 
  -5   8  10       26.83        1.94     51.18 o 
  -4   8  10       48.07      115.16     61.24 o 
  -3   8  10      526.23      505.64     93.19 o 
  -2   8  10     3529.87     3498.81    205.43 o 
  -1   8  10     3380.49     3512.05    203.67 o 
   0   8  10     1571.30     1602.64     90.12 o 
   1   8  10      476.78      433.89     59.34 o 
   2   8  10       22.18      -51.01     50.65 o 
   3   8  10       46.24      -21.97     54.01 o 
   4   8  10        1.46      -69.54     48.27 o 
  -6   9  10      588.41      597.59    117.89 o 
  -5   9  10      401.70      338.33     90.45 o 
  -4   9  10        9.89        3.09     49.68 o 
  -3   9  10       25.67       15.80     51.53 o 
  -2   9  10      509.97      483.67     97.95 o 
  -1   9  10     1474.19     1603.94    142.69 o 
   0   9  10      768.07      707.02    111.54 o 
   1   9  10      222.18      140.31     68.21 o 
   2   9  10       53.10       38.03     62.12 o 
   3   9  10        2.88       23.38     61.95 o 
  -3  10  10      404.85      432.05     99.28 o 
  -2  10  10      107.72       60.18     59.39 o 
  -1  10  10       50.31      -50.92     51.09 o 
   0  10  10       34.88      -56.74     50.65 o 
  -2 -11  11      139.75      142.34     75.54 o 
  -1 -11  11      269.58      275.24     82.77 o 
   0 -11  11      132.56       97.78     73.33 o 
   1 -11  11        1.43      -72.80     48.53 o 
   2 -11  11       35.32      -13.15     55.24 o 
   3 -11  11        4.22      -31.59     62.65 o 
   4 -11  11      138.87      152.40     84.19 o 
  -2 -10  11       11.44       12.80     55.42 o 
  -1 -10  11        8.74      -21.18     50.12 o 
   0 -10  11       53.17      -14.38     56.83 o 
   1 -10  11      670.52      757.93    116.66 o 
   2 -10  11     1385.96     1513.48    142.34 o 
   3 -10  11      536.47      462.58     99.72 o 
   4 -10  11       20.32       -8.30     64.33 o 
   5 -10  11      244.68      264.65     86.30 o 
   6 -10  11      626.48      756.79    127.07 o 
  -5  -9  11      489.27      591.24    109.86 o 
  -4  -9  11      192.21      239.14     79.33 o 
  -3  -9  11       17.20      -39.00     51.18 o 
  -2  -9  11       62.12      -28.80     33.98 o 
  -1  -9  11        6.03      -45.76     30.51 o 
   0  -9  11      184.65      206.52     49.32 o 
   1  -9  11     2034.96     2134.17    106.58 o 
   2  -9  11     2486.45     2548.40    177.11 o 
   3  -9  11     1660.31     1765.61    101.25 o 
   4  -9  11      546.55      595.26    137.31 o 
   5  -9  11       89.26       35.95     43.30 o 
   6  -9  11       39.29        2.89     42.59 o 
   7  -9  11       66.74       49.95     66.98 o 
  -6  -8  11       45.44       23.12     62.30 o 
  -5  -8  11        0.14       -5.38     55.33 o 
  -4  -8  11      173.03      183.20     78.80 o 
  -3  -8  11      323.38      342.30     78.18 o 
  -2  -8  11     1080.07     1062.66     75.27 o 
  -1  -8  11     1000.81     1041.34    152.31 o 
   0  -8  11       54.96       27.18     34.35 o 
   1  -8  11      435.70      491.06     80.74 o 
   2  -8  11      870.30      872.14     68.61 o 
   3  -8  11      689.75      666.50     66.03 o 
   4  -8  11      160.53      185.30     47.60 o 
   5  -8  11        0.23      -28.41     49.06 o 
   6  -8  11      184.43      179.49     75.98 o 
   7  -8  11      415.51      448.81    100.07 o 
   8  -8  11        1.69       21.71     64.51 o 
  -7  -7  11       25.39       50.83     62.83 o 
  -6  -7  11      101.67       68.92     70.33 o 
  -5  -7  11       50.12      -26.83     54.54 o 
  -4  -7  11      123.11      133.69     63.62 o 
  -3  -7  11      913.71      966.19    105.81 o 
  -2  -7  11     1971.43     2076.57    149.22 o 
  -1  -7  11     2116.02     2147.91     99.91 o 
   0  -7  11      933.52      932.68     66.94 o 
   1  -7  11      222.47      210.80     43.07 o 
   2  -7  11       32.94       65.91     31.47 o 
   3  -7  11      253.32      280.18     68.92 o 
   4  -7  11        9.90        7.32     39.89 o 
   5  -7  11     1773.85     2201.26    158.31 o 
   6  -7  11     1947.87     1840.08    149.66 o 
   7  -7  11     1010.64     1095.56    124.34 o 
   8  -7  11       88.08       52.95     71.57 o 
   9  -7  11       82.11       64.60     68.57 o 
  -8  -6  11      163.84      295.44     97.07 o 
  -7  -6  11      956.40     1248.22    134.75 o 
  -6  -6  11     1265.37     1339.47    138.90 o 
  -5  -6  11      625.74      653.54    101.75 o 
  -4  -6  11      246.03      123.72     63.36 o 
  -3  -6  11       14.48      -21.71     44.92 o 
  -2  -6  11        6.25      -12.53     36.18 o 
  -1  -6  11      801.30      880.05     63.04 o 
   0  -6  11      849.30      752.61     59.24 o 
   1  -6  11       16.44       62.25     28.73 o 
   2  -6  11      493.22      491.79     76.77 o 
   3  -6  11      520.01      395.87     72.01 o 
   4  -6  11      162.40      133.60     54.54 o 
   5  -6  11     1164.41     1145.77    118.07 o 
   6  -6  11     1730.13     1778.84    145.69 o 
   7  -6  11     1278.64     1459.92    140.13 o 
   8  -6  11     1049.64     1289.52    137.13 o 
   9  -6  11      222.60      197.14     84.54 o 
  -8  -5  11        0.34      -29.12     60.27 o 
  -7  -5  11      422.95      350.33     87.54 o 
  -6  -5  11     1420.31     1600.67    143.75 o 
  -5  -5  11     1880.05     2032.36    159.19 o 
  -4  -5  11     1168.37     1164.21    122.22 o 
  -3  -5  11      244.95      245.06     71.65 o 
  -2  -5  11      390.70      414.93     77.04 o 
  -1  -5  11      347.54      353.77     45.03 o 
   0  -5  11      172.95       75.20     82.38 o 
   1  -5  11     2886.84     2901.57    167.49 o 
   2  -5  11     4998.23     5063.30    236.23 o 
   3  -5  11     1372.85     1235.51    108.81 o 
   4  -5  11      800.95      648.42     87.89 o 
   5  -5  11       16.13      -46.77     40.86 o 
   6  -5  11      602.52      542.00     95.30 o 
   7  -5  11      437.33      507.05    103.86 o 
   8  -5  11      251.85      349.45     92.13 o 
   9  -5  11       11.07      -22.68     56.56 o 
  -9  -4  11      552.94      724.14    128.57 o 
  -8  -4  11      184.22      223.17     77.74 o 
  -7  -4  11        0.07      -22.59     56.83 o 
  -6  -4  11      449.40      347.42     87.72 o 
  -5  -4  11      703.73      613.39    103.95 o 
  -4  -4  11      540.02      504.05     90.63 o 
  -3  -4  11       17.37       -7.50     47.74 o 
  -2  -4  11      991.91     1013.49    102.36 o 
  -1  -4  11        8.07      -24.96     20.41 o 
   0  -4  11      253.35      230.23     67.42 o 
   1  -4  11     2185.30     1917.91    135.01 o 
   2  -4  11     4478.62     4201.42    210.02 o 
   3  -4  11     4663.41     4934.29    236.67 o 
   4  -4  11     3505.12     3955.13    209.93 o 
   5  -4  11      627.92      553.21     90.19 o 
   6  -4  11       11.13      -62.48     41.65 o 
   7  -4  11      320.63      366.13     90.01 o 
   8  -4  11        2.22       -0.79     57.45 o 
   9  -4  11      582.43      780.44    117.89 o 
  -9  -3  11      830.40      794.11    129.10 o 
  -8  -3  11      970.46     1157.68    135.90 o 
  -7  -3  11      122.63      143.13     66.71 o 
  -6  -3  11      122.71       79.95     57.18 o 
  -5  -3  11      100.89       38.39     52.86 o 
  -4  -3  11     1105.34     1146.12    116.31 o 
  -3  -3  11     4351.69     4507.89    231.55 o 
  -2  -3  11     7329.51     7063.72    304.97 o 
  -1  -3  11     2749.12     2794.09    166.25 o 
   0  -3  11      295.22      251.59     63.89 o 
   1  -3  11      529.52      384.66     75.71 o 
   2  -3  11      165.80      158.31     56.74 o 
   3  -3  11     2949.27     2883.40    166.52 o 
   4  -3  11      178.18      135.46     55.33 o 
   5  -3  11      992.51     1073.06    105.89 o 
   6  -3  11      370.66      267.73     74.65 o 
   7  -3  11      273.19      312.83     87.72 o 
   8  -3  11       10.68      -20.47     51.01 o 
   9  -3  11      668.37      671.19    110.84 o 
 -10  -2  11      201.78      160.08     82.07 o 
  -9  -2  11      126.87       98.75     79.86 o 
  -8  -2  11        9.01      -28.68     56.92 o 
  -7  -2  11      125.60       82.16     68.30 o 
  -6  -2  11      312.80      285.56     75.27 o 
  -5  -2  11      272.99      272.41     68.30 o 
  -4  -2  11       91.72       61.51     49.06 o 
  -3  -2  11     1580.11     1659.00    130.78 o 
  -2  -2  11     6367.75     6519.52    287.68 o 
  -1  -2  11     7568.17     7945.20    326.59 o 
   0  -2  11      674.17      744.96     86.13 o 
   1  -2  11      762.88      601.83     75.45 o 
   2  -2  11      168.84      145.07     53.48 o 
   3  -2  11        7.74      -19.24     37.06 o 
   4  -2  11       87.65       39.97     40.50 o 
   5  -2  11     2815.06     2614.78    163.61 o 
   6  -2  11     2728.04     2866.98    182.93 o 
   7  -2  11     1835.74     1879.70    149.31 o 
   8  -2  11      545.71      500.97     99.89 o 
   9  -2  11        1.51      -51.53     55.68 o 
 -10  -1  11       14.27      -27.36     58.77 o 
  -9  -1  11        0.77       13.68     56.65 o 
  -8  -1  11      279.24      256.08     52.45 o 
  -7  -1  11     1444.02     1527.46     90.91 o 
  -6  -1  11     3514.01     3684.93    151.07 o 
  -5  -1  11     4452.89     4892.63    165.69 o 
  -4  -1  11     1225.62     1324.56     78.62 o 
  -3  -1  11        6.88      -17.22     25.42 o 
  -2  -1  11      524.77      753.84     82.60 o 
  -1  -1  11     1303.54     1475.58     77.32 o 
   0  -1  11      675.15      705.96     81.19 o 
   1  -1  11      684.48      722.90     79.86 o 
   2  -1  11     2550.24     2556.54    149.66 o 
   3  -1  11      133.67      123.37     48.62 o 
   4  -1  11       44.55       19.33     42.89 o 
   5  -1  11     2175.87     2361.34    157.61 o 
   6  -1  11     3352.93     3519.82    203.85 o 
   7  -1  11     2012.22     2124.84    159.11 o 
   8  -1  11     1201.14     1319.08    132.01 o 
   9  -1  11      290.05      300.91     82.33 o 
 -10   0  11      127.89      117.54     79.60 o 
  -9   0  11      148.50       84.10     45.17 o 
  -8   0  11      188.05      180.43     47.72 o 
  -7   0  11     1530.92     1506.94    124.20 o 
  -6   0  11     2180.28     1943.35     98.40 o 
  -5   0  11     2611.93     2778.84    117.49 o 
  -4   0  11     4853.86     4882.84    163.94 o 
  -3   0  11      146.60      157.63     44.87 o 
  -2   0  11      561.39      597.78     52.10 o 
  -1   0  11       18.99      -15.61     21.88 o 
   0   0  11      855.38      807.65     58.30 o 
   1   0  11     4482.77     4488.81    144.99 o 
   2   0  11     4596.21     4290.81    206.05 o 
   3   0  11     1668.91     1728.36    126.28 o 
   4   0  11      639.69      684.60     85.42 o 
   5   0  11       53.69        0.26     49.95 o 
   6   0  11      786.83      785.47    111.28 o 
   7   0  11      796.06      832.06    109.95 o 
   8   0  11      375.28      513.14     95.30 o 
   9   0  11       11.96       42.53     59.48 o 
 -10   1  11     1067.15      976.60    128.57 o 
  -9   1  11     1511.75     1767.52    112.03 o 
  -8   1  11      561.37      628.50     65.09 o 
  -7   1  11        8.30      -20.92     28.17 o 
  -6   1  11       28.93       32.31     31.04 o 
  -5   1  11       34.19      304.05    121.25 o 
  -4   1  11      145.39       88.79     34.22 o 
  -3   1  11       52.66       40.24     26.13 o 
  -2   1  11      955.64      894.00     61.08 o 
  -1   1  11      353.94      312.56     43.05 o 
   0   1  11      233.18      168.73     36.89 o 
   1   1  11     1193.05     1228.98     55.28 o 
   2   1  11     3099.26     2922.08     88.30 o 
   3   1  11     2545.91     2473.03    102.04 o 
   4   1  11     1338.12     1344.00     77.61 o 
   5   1  11      326.36      233.47     47.23 o 
   6   1  11        1.33      -28.68     40.59 o 
   7   1  11        0.88      -55.77     46.86 o 
   8   1  11        8.19      -61.02     40.68 o 
   9   1  11      448.24      409.37     91.69 o 
 -10   2  11      652.35      760.76    126.28 o 
  -9   2  11      532.24      538.92     71.02 o 
  -8   2  11      472.09      455.45     99.19 o 
  -7   2  11      307.39      199.52     45.49 o 
  -6   2  11      182.84      138.68     59.87 o 
  -5   2  11      350.38      292.22     47.98 o 
  -4   2  11      664.91      661.18     85.20 o 
  -3   2  11      981.65      942.50     65.89 o 
  -2   2  11     3133.34     2999.44    116.72 o 
  -1   2  11     4538.52     4279.47    144.56 o 
   0   2  11     1980.25     1870.02     67.09 o 
   1   2  11      146.38       75.89     26.05 o 
   2   2  11      212.41      174.92     30.50 o 
   3   2  11     2332.35     2448.66     81.95 o 
   4   2  11      613.34      713.93     60.49 o 
   5   2  11       63.88       29.10     35.55 o 
   6   2  11      531.72      721.16     72.28 o 
   7   2  11      288.77      250.18     56.99 o 
   8   2  11        2.14      -40.52     52.24 o 
  -9   3  11       95.57       52.22     45.93 o 
  -8   3  11       27.90      -10.42     34.09 o 
  -7   3  11      345.84      409.26    120.54 o 
  -6   3  11      631.00      614.68     61.56 o 
  -5   3  11      231.26      179.11     46.81 o 
  -4   3  11      171.54      189.02     40.07 o 
  -3   3  11      820.50      840.11     63.76 o 
  -2   3  11     1305.70     1241.15     82.38 o 
  -1   3  11     4770.20     4767.39    155.91 o 
   0   3  11     3686.79     3936.62    105.85 o 
   1   3  11      275.91      269.25     43.41 o 
   2   3  11      161.00      207.06     31.87 o 
   3   3  11      173.23      100.06     28.58 o 
   4   3  11     1544.70     1727.54     88.56 o 
   5   3  11     1022.77      980.93     71.54 o 
   6   3  11     2199.13     2246.67    131.31 o 
   7   3  11     1587.09     1620.53    100.03 o 
   8   3  11      838.62      952.00     89.55 o 
  -9   4  11        0.69      -38.81     37.24 o 
  -8   4  11      222.53      269.48     63.71 o 
  -7   4  11     1820.07     1968.72    106.89 o 
  -6   4  11     2449.23     2588.73    120.38 o 
  -5   4  11     4293.79     4627.20    164.66 o 
  -4   4  11     2987.75     3052.65    125.92 o 
  -3   4  11      139.83       65.20     32.29 o 
  -2   4  11      232.01      178.54     38.96 o 
  -1   4  11       37.48       12.26     25.41 o 
   0   4  11       21.27       82.49     23.54 o 
   1   4  11       80.77       83.73     35.82 o 
   2   4  11     1188.35     1087.56     55.38 o 
   3   4  11      454.58      535.83     85.38 o 
   4   4  11      126.12       71.80     45.31 o 
   5   4  11      393.46      401.44     58.08 o 
   6   4  11     1262.24     1168.35     84.22 o 
   7   4  11     1283.80     1163.62    118.20 o 
  -9   5  11      227.62      240.82     79.95 o 
  -8   5  11        0.05      -11.82     46.86 o 
  -7   5  11      523.91      713.99    106.42 o 
  -6   5  11     1709.45     1788.28    141.63 o 
  -5   5  11     1656.63     1806.28    145.78 o 
  -4   5  11     1797.51     1826.14    143.57 o 
  -3   5  11      255.35      130.34     59.57 o 
  -2   5  11       15.49      -50.30     33.53 o 
  -1   5  11       89.69       25.59     39.09 o 
   0   5  11      590.40      588.33     78.45 o 
   1   5  11     2968.17     3110.70    117.78 o 
   2   5  11     3995.49     3957.28    142.29 o 
   3   5  11     3709.65     3988.04    207.38 o 
   4   5  11     1755.81     2016.39    147.46 o 
   5   5  11      293.40      211.79     86.48 o 
   6   5  11      122.45       67.77     75.54 o 
   7   5  11      334.60      337.71    103.51 o 
  -8   6  11      643.90      838.24    125.04 o 
  -7   6  11      149.57       99.01     68.48 o 
  -6   6  11      370.50      366.13     81.01 o 
  -5   6  11      445.78      465.84     90.45 o 
  -4   6  11      126.34       70.15     52.95 o 
  -3   6  11      625.10      660.51     90.63 o 
  -2   6  11      291.44      216.38     67.77 o 
  -1   6  11      962.60      786.61     91.77 o 
   0   6  11        0.79       -7.59     37.50 o 
   1   6  11      882.54      865.53     65.39 o 
   2   6  11     1873.34     2081.78    142.78 o 
   3   6  11     2237.32     2267.54    157.43 o 
   4   6  11     1091.89     1221.13    122.66 o 
   5   6  11      123.32      169.34     78.01 o 
   6   6  11       44.53       29.47     60.36 o 
  -7   7  11       70.19      -21.18     61.24 o 
  -6   7  11        2.40      -70.15     50.03 o 
  -5   7  11       11.60        0.53     45.98 o 
  -4   7  11      526.06      589.03     98.66 o 
  -3   7  11     1517.23     1504.57    134.22 o 
  -2   7  11     3055.53     3142.92    191.76 o 
  -1   7  11     3264.73     3189.16    191.05 o 
   0   7  11     1054.56     1157.15    115.78 o 
   1   7  11      104.55      107.80     40.13 o 
   2   7  11       79.35       11.56     55.42 o 
   3   7  11       60.53       71.57     63.09 o 
   4   7  11        0.85      -33.00     59.92 o 
   5   7  11       63.61      -25.94     56.48 o 
  -6   8  11      409.21      405.57    104.31 o 
  -5   8  11      147.54      108.01     63.36 o 
  -4   8  11        4.76      -11.91     50.92 o 
  -3   8  11      359.58      231.11     74.04 o 
  -2   8  11     1023.75     1059.64    116.48 o 
  -1   8  11      987.36      977.31    117.37 o 
   0   8  11      833.16      789.08    115.25 o 
   1   8  11       82.55       43.24     56.30 o 
   2   8  11        7.54      -73.20     48.80 o 
   3   8  11        0.62      -59.48     56.65 o 
  -4   9  11      711.34      773.73    118.42 o 
  -3   9  11      110.05      109.95     65.65 o 
  -2   9  11       26.68       26.65     52.06 o 
  -1   9  11       41.27       72.71     60.01 o 
   0   9  11       20.60      -74.83     52.33 o 
  -1 -11  12        1.27      -26.91     58.15 o 
   0 -11  12      125.70       87.98     70.15 o 
   1 -11  12      413.67      426.05     94.77 o 
   2 -11  12      667.15      744.96    122.04 o 
   3 -11  12      124.85      137.49     84.36 o 
   4 -11  12        2.16       54.18     64.60 o 
  -1 -10  12        4.71      -70.24     48.36 o 
   0 -10  12      247.59      288.65     79.24 o 
   1 -10  12     1016.22     1198.01    127.43 o 
   2 -10  12     2071.27     2561.48    185.05 o 
   3 -10  12     1176.44     1230.31    131.04 o 
   4 -10  12      228.26      204.37     81.63 o 
   5 -10  12        4.41      -46.50     64.95 o 
  -5  -9  12        1.57      -13.77     66.89 o 
  -4  -9  12      436.91      458.52     94.95 o 
  -3  -9  12      507.96      607.74    106.42 o 
  -2  -9  12      336.91      357.48     88.24 o 
  -1  -9  12      300.08      188.83     50.12 o 
   0  -9  12       30.78      -21.30     36.43 o 
   1  -9  12     1284.63     1379.18    158.84 o 
   2  -9  12     1395.96     1522.06     95.95 o 
   3  -9  12      460.12      517.16     67.16 o 
   4  -9  12       60.43       61.02     44.80 o 
   5  -9  12       23.27      -27.02     39.59 o 
   6  -9  12       69.84      -36.27     58.42 o 
   7  -9  12        0.29      -44.12     59.04 o 
  -6  -8  12      103.49       96.36     69.45 o 
  -5  -8  12        0.04      -28.41     50.65 o 
  -4  -8  12      901.29      940.51    119.75 o 
  -3  -8  12     2137.92     2645.40    185.58 o 
  -2  -8  12     1766.94     1838.93    147.99 o 
  -1  -8  12     1449.11     1469.17     88.00 o 
   0  -8  12      507.47      526.45     69.76 o 
   1  -8  12       35.61       -0.99     34.19 o 
   2  -8  12        2.76      -26.59     32.44 o 
   3  -8  12       16.20       37.33     40.70 o 
   4  -8  12      228.31      245.15     54.32 o 
   5  -8  12      693.06      765.26    113.92 o 
   6  -8  12     1089.32      930.28    115.87 o 
   7  -8  12      685.61      827.82    121.95 o 
  -7  -7  12      547.61      773.11    123.10 o 
  -6  -7  12      600.82      618.60    116.66 o 
  -5  -7  12      361.56      441.75     99.63 o 
  -4  -7  12       15.33      -47.30     55.68 o 
  -3  -7  12      767.83      752.02    102.81 o 
  -2  -7  12      860.88      945.37    107.13 o 
  -1  -7  12       20.46       44.73     33.27 o 
   0  -7  12      188.24      135.65     58.46 o 
   1  -7  12      118.02       98.24     36.78 o 
   2  -7  12      385.12      318.80     53.19 o 
   3  -7  12      154.86       32.56     48.62 o 
   4  -7  12       63.13       -3.09     58.06 o 
   5  -7  12      829.61      839.12    107.75 o 
   6  -7  12     2275.49     2674.96    191.49 o 
   7  -7  12     1384.57     1307.26    136.25 o 
   8  -7  12      125.95      162.99     87.01 o 
  -7  -6  12      718.31      859.41    135.90 o 
  -6  -6  12     1360.45     1390.03    143.31 o 
  -5  -6  12      937.63      875.92    112.69 o 
  -4  -6  12      371.94      422.69     96.10 o 
  -3  -6  12       16.87      -40.33     48.62 o 
  -2  -6  12       20.94      -38.56     48.71 o 
  -1  -6  12       19.03        2.91     48.80 o 
   0  -6  12      598.92      636.93     59.51 o 
   1  -6  12     1983.39     1995.28     96.58 o 
   2  -6  12     2442.42     2631.90    170.14 o 
   3  -6  12     2257.64     2118.49    150.02 o 
   4  -6  12      557.38      449.96     91.25 o 
   5  -6  12      190.29      185.67     71.04 o 
   6  -6  12      925.21      848.56    110.66 o 
   7  -6  12      303.34      216.91     78.89 o 
   8  -6  12       48.15       15.97     59.74 o 
  -8  -5  12        5.07      -77.30     59.39 o 
  -7  -5  12       20.94       48.45     68.39 o 
  -6  -5  12      106.82       70.15     63.89 o 
  -5  -5  12      213.66      119.22     70.95 o 
  -4  -5  12        0.34       -4.50     54.62 o 
  -3  -5  12      413.10      380.33     86.66 o 
  -2  -5  12      579.12      641.98    102.28 o 
  -1  -5  12      201.32      177.02     65.30 o 
   0  -5  12      992.49      893.78     69.67 o 
   1  -5  12     4862.33     5128.69    249.38 o 
   2  -5  12     4553.93     4283.31    219.73 o 
   3  -5  12     3061.39     3197.55    188.93 o 
   4  -5  12     1217.58     1228.98    119.92 o 
   5  -5  12      235.36      129.01     66.10 o 
   6  -5  12       98.37       60.62     65.39 o 
   7  -5  12        0.26      -50.12     47.56 o 
   8  -5  12       56.89       10.06     57.98 o 
   9  -5  12      412.87      725.11    126.19 o 
  -8  -4  12       86.62       44.21     72.10 o 
  -7  -4  12       44.36       11.30     59.83 o 
  -6  -4  12       20.19      -20.74     50.21 o 
  -5  -4  12      149.56       58.15     63.45 o 
  -4  -4  12     1019.09      950.31    112.69 o 
  -3  -4  12     2518.59     2768.41    181.87 o 
  -2  -4  12     4471.76     4532.86    237.29 o 
  -1  -4  12     3235.29     3300.26    191.67 o 
   0  -4  12       84.57       -9.80     50.12 o 
   1  -4  12     2294.80     2357.63    155.05 o 
   2  -4  12     1293.09     1240.37    114.63 o 
   3  -4  12      221.82      243.38     63.71 o 
   4  -4  12       14.00      -31.06     45.62 o 
   5  -4  12        0.17       -2.47     53.92 o 
   6  -4  12       16.14       -8.74     46.86 o 
   7  -4  12      147.06      127.34     66.27 o 
   8  -4  12       25.35       13.77     61.51 o 
   9  -4  12     1089.71     1453.21    154.78 o 
  -9  -3  12        9.69        1.24     61.24 o 
  -8  -3  12       11.17        3.44     62.92 o 
  -7  -3  12       68.52      109.07     66.98 o 
  -6  -3  12       36.25       -0.09     49.68 o 
  -5  -3  12      146.81       98.57     56.30 o 
  -4  -3  12      797.09      672.16    103.25 o 
  -3  -3  12     4314.45     4582.99    244.35 o 
  -2  -3  12     6973.73     7209.33    318.48 o 
  -1  -3  12     2787.58     2932.11    179.31 o 
   0  -3  12      308.60      523.11     81.89 o 
   1  -3  12       75.88       63.27     47.30 o 
   2  -3  12        4.40       -0.44     39.53 o 
   3  -3  12      123.05       87.98     50.83 o 
   4  -3  12      759.03      719.46     95.75 o 
   5  -3  12     1442.45     1476.77    127.87 o 
   6  -3  12     1671.72     1723.07    147.99 o 
   7  -3  12     1441.78     1245.66    129.45 o 
   8  -3  12       12.09       43.95     62.83 o 
   9  -3  12      309.74      316.45     94.60 o 
  -9  -2  12       35.32        2.12     61.33 o 
  -8  -2  12      443.45      532.91    114.81 o 
  -7  -2  12     2164.42     2347.75    184.08 o 
  -6  -2  12     2008.15     2243.00    174.90 o 
  -5  -2  12      461.26      350.95     81.19 o 
  -4  -2  12        7.76      -52.15     34.77 o 
  -3  -2  12      344.45      391.01     82.16 o 
  -2  -2  12     1041.66     1133.94    110.84 o 
  -1  -2  12     1241.55     1303.02    115.16 o 
   0  -2  12      469.26      411.40     76.68 o 
   1  -2  12      416.12      390.92     71.13 o 
   2  -2  12     1866.58     1926.20    134.48 o 
   3  -2  12      132.97      115.51     55.77 o 
   4  -2  12     1057.11      876.45     99.28 o 
   5  -2  12     4195.24     3821.70    211.96 o 
   6  -2  12     2861.70     3290.91    201.37 o 
   7  -2  12     1506.35     1611.26    143.75 o 
   8  -2  12      412.48      413.60     92.13 o 
   9  -2  12       22.81      -51.98     55.42 o 
  -9  -1  12       11.18      -68.04     53.65 o 
  -8  -1  12      608.00      639.17     75.54 o 
  -7  -1  12     1645.23     1770.52    134.66 o 
  -6  -1  12     2105.10     2126.20    107.95 o 
  -5  -1  12     1198.28     1207.06     79.67 o 
  -4  -1  12       90.41      179.71     45.10 o 
  -3  -1  12        3.11       -1.06     27.67 o 
  -2  -1  12       34.99       -5.67     24.65 o 
  -1  -1  12      174.23      110.21     34.78 o 
   0  -1  12     1063.27      917.39    100.42 o 
   1  -1  12     4745.00     4652.79    225.47 o 
   2  -1  12     7094.75     7858.28    322.71 o 
   3  -1  12     2054.05     1979.33    140.13 o 
   4  -1  12       20.90      -56.92     37.95 o 
   5  -1  12     1381.53     1173.57    117.01 o 
   6  -1  12      424.00      453.84     92.57 o 
   7  -1  12      185.10       96.45     62.39 o 
   8  -1  12       28.43        9.97     58.06 o 
   9  -1  12        0.48      -70.68     60.71 o 
  -9   0  12      497.42      631.25     70.63 o 
  -8   0  12        3.26      -51.39     34.26 o 
  -7   0  12       70.97      -22.53     36.25 o 
  -6   0  12       16.92        1.11     32.71 o 
  -5   0  12       47.91      159.04     42.58 o 
  -4   0  12       89.57       95.92     37.73 o 
  -3   0  12      802.66      716.53     61.90 o 
  -2   0  12     1615.86     1500.43     82.75 o 
  -1   0  12       12.30      -17.60     25.53 o 
   0   0  12      431.20      456.66     52.67 o 
   1   0  12     2017.08     1827.64    132.90 o 
   2   0  12     4603.22     4250.48    211.52 o 
   3   0  12     2796.11     2841.04    167.40 o 
   4   0  12      950.25      986.93    102.19 o 
   5   0  12       48.21      -73.20     48.80 o 
   6   0  12        4.20      -74.52     49.68 o 
   7   0  12       32.74      -72.14     48.09 o 
   8   0  12       60.22       15.88     53.65 o 
   9   0  12      558.91      538.73    104.57 o 
  -9   1  12      624.21      773.99     78.32 o 
  -8   1  12      419.34      419.59     90.49 o 
  -7   1  12        0.43       -6.27     31.72 o 
  -6   1  12        1.31      -31.08     27.73 o 
  -5   1  12      219.28      208.41     64.68 o 
  -4   1  12     1265.55     1294.41    144.68 o 
  -3   1  12     5248.50     5219.85    174.62 o 
  -2   1  12     3949.22     3806.92    140.36 o 
  -1   1  12     1357.17     1295.94     84.19 o 
   0   1  12      160.15       96.80     34.41 o 
   1   1  12        9.80      -31.37     23.99 o 
   2   1  12      492.98      336.26     44.84 o 
   3   1  12     2583.12     2908.02    171.02 o 
   4   1  12      276.26      246.01     44.42 o 
   5   1  12      410.57      369.66     82.24 o 
   6   1  12      450.47      343.98     87.36 o 
   7   1  12      164.39       87.89     65.65 o 
   8   1  12       27.10        2.38     53.56 o 
  -9   2  12       12.69      -28.83     75.98 o 
  -8   2  12       87.53      121.15     42.24 o 
  -7   2  12      516.16      587.87     66.84 o 
  -6   2  12      797.43      803.04     68.69 o 
  -5   2  12      194.15      103.96     40.22 o 
  -4   2  12      392.10      408.92     56.85 o 
  -3   2  12     1386.55     1319.45     82.01 o 
  -2   2  12     3523.24     3659.05    137.45 o 
  -1   2  12     3093.01     3019.53    120.67 o 
   0   2  12      674.57      785.69     60.50 o 
   1   2  12       91.31       67.39     24.54 o 
   2   2  12       63.86       70.38     26.86 o 
   3   2  12      129.43      133.31     30.91 o 
   4   2  12      293.50      183.14     44.70 o 
   5   2  12     2049.83     1832.73    169.39 o 
   6   2  12     3619.59     3944.84    157.90 o 
   7   2  12     1328.45     1300.25     95.25 o 
   8   2  12      130.28        9.74     45.91 o 
  -9   3  12       46.46        0.97     42.62 o 
  -8   3  12      588.74      593.78     71.07 o 
  -7   3  12     1156.04     1195.82     86.14 o 
  -6   3  12     2055.21     2004.93    107.14 o 
  -5   3  12     1053.42     1167.79     81.72 o 
  -4   3  12       84.47      -13.13     44.21 o 
  -3   3  12       75.59      -19.95     28.09 o 
  -2   3  12      282.41      241.56     46.74 o 
  -1   3  12      253.29      174.13     40.03 o 
   0   3  12      118.51      114.34     33.31 o 
   1   3  12      571.01      564.70     42.76 o 
   2   3  12      912.18      969.71     54.83 o 
   3   3  12      216.98      160.63     36.13 o 
   4   3  12        8.22      -17.42     69.80 o 
   5   3  12      836.02      891.73     80.06 o 
   6   3  12     1473.71     1396.67     96.68 o 
   7   3  12     1111.06     1208.42    107.00 o 
  -8   4  12      198.26      173.67     67.51 o 
  -7   4  12      985.26     1185.13    116.84 o 
  -6   4  12     1356.70     1443.73     94.52 o 
  -5   4  12     2069.86     2203.58    128.04 o 
  -4   4  12     1179.14     1120.28     81.39 o 
  -3   4  12       28.98      -40.82     27.21 o 
  -2   4  12       52.13      -21.89     41.25 o 
  -1   4  12      476.79      392.15     83.88 o 
   0   4  12     2296.88     2586.82    111.75 o 
   1   4  12     3934.26     3956.57    114.05 o 
   2   4  12     4696.93     5006.34    134.78 o 
   3   4  12     1667.99     1889.39     98.34 o 
   4   4  12      354.28      345.13     75.85 o 
   5   4  12       39.33      -59.03     53.12 o 
   6   4  12      126.76       54.08     49.89 o 
   7   4  12      257.66      212.50     59.42 o 
  -8   5  12      132.43      127.25     70.33 o 
  -7   5  12       61.51       11.12     54.71 o 
  -6   5  12      241.55      262.62     73.95 o 
  -5   5  12       15.88      -21.36     45.53 o 
  -4   5  12      113.46      128.31     61.15 o 
  -3   5  12      604.48      531.32     90.63 o 
  -2   5  12      932.96      812.29     95.39 o 
  -1   5  12      210.01      165.37     64.33 o 
   0   5  12      296.08      200.58     58.86 o 
   1   5  12     2630.55     2458.94    152.13 o 
   2   5  12     2650.89     2526.51    123.98 o 
   3   5  12     1511.69     1375.91    122.40 o 
   4   5  12      518.31      592.74    100.51 o 
   5   5  12       32.97      -12.80     58.33 o 
   6   5  12        9.64      -67.77     67.33 o 
  -7   6  12       52.17      -36.53     56.21 o 
  -6   6  12        1.36      -45.36     41.12 o 
  -5   6  12       48.51        5.21     45.45 o 
  -4   6  12     1882.48     2063.87    155.05 o 
  -3   6  12     3399.55     3506.67    206.05 o 
  -2   6  12     2150.52     2108.70    155.13 o 
  -1   6  12     2057.34     2208.15    159.72 o 
   0   6  12      207.56       77.83     55.33 o 
   1   6  12       60.27       18.53     47.92 o 
   2   6  12      166.30      186.90     66.71 o 
   3   6  12       86.35       67.86     59.04 o 
   4   6  12        1.25       -9.97     51.27 o 
   5   6  12      260.47      243.73     82.86 o 
  -6   7  12      269.64      196.17     76.86 o 
  -5   7  12       21.94      -10.50     48.71 o 
  -4   7  12      309.37      264.65     75.18 o 
  -3   7  12      851.79      871.68    109.95 o 
  -2   7  12     1590.00     1685.47    145.60 o 
  -1   7  12     1486.44     1541.02    132.98 o 
   0   7  12      670.89      617.45    102.19 o 
   1   7  12        0.09      -61.95     41.30 o 
   2   7  12       59.89       -3.97     52.51 o 
   3   7  12       58.09       59.04     63.09 o 
   4   7  12      258.58      356.07     92.22 o 
  -5   8  12      815.07      986.13    122.22 o 
  -4   8  12      523.69      584.80    105.54 o 
  -3   8  12        0.01      -25.68     44.56 o 
  -2   8  12      137.35      156.10     65.04 o 
  -1   8  12        0.12      -48.98     51.01 o 
   0   8  12       55.19      -20.47     57.71 o 
   2   8  12      336.32      310.18     80.48 o 
   0 -10  13       34.62      -23.47     51.89 o 
   1 -10  13      223.32      152.84     71.21 o 
   2 -10  13      357.10      402.93     93.45 o 
   3 -10  13      142.29       39.89     75.54 o 
   4 -10  13       26.78      -80.92     67.86 o 
  -4  -9  13      481.26      608.27    116.48 o 
  -3  -9  13      962.12     1148.33    136.34 o 
  -2  -9  13      676.68      807.26    120.37 o 
  -1  -9  13      398.88      376.98     83.66 o 
   0  -9  13       91.25       86.56     45.09 o 
   1  -9  13       89.33       83.26     44.71 o 
   2  -9  13       49.87       35.54     42.12 o 
   3  -9  13      172.32      243.23    113.53 o 
   4  -9  13      513.01      593.06     76.16 o 
   5  -9  13      745.03      807.50     80.07 o 
   6  -9  13      390.24      492.05    104.39 o 
  -5  -8  13       25.71      -80.48     61.59 o 
  -4  -8  13       53.28       -1.32     65.21 o 
  -3  -8  13      353.22      442.90    102.28 o 
  -2  -8  13      864.86      890.30    118.87 o 
  -1  -8  13      275.51      267.82     77.39 o 
   0  -8  13        6.69      -49.43     32.95 o 
   1  -8  13       89.29       84.22     41.80 o 
   2  -8  13       20.75      -21.45     34.27 o 
   3  -8  13      329.91      280.62     55.59 o 
   4  -8  13      830.92      902.52     96.10 o 
   5  -8  13     1057.42     1393.91    141.63 o 
   6  -8  13      961.50     1077.73    129.72 o 
   7  -8  13      452.97      547.12    111.28 o 
  -6  -7  13      925.11      937.25    128.48 o 
  -5  -7  13      495.75      522.50    110.22 o 
  -4  -7  13      147.05       71.92     74.30 o 
  -3  -7  13       22.05      -70.33     48.45 o 
  -2  -7  13      109.05       34.15     63.09 o 
  -1  -7  13      104.69      119.13     62.21 o 
   0  -7  13     1770.46     2005.50    102.61 o 
   1  -7  13     1303.71     1180.81     80.24 o 
   2  -7  13      839.24      822.09     71.32 o 
   3  -7  13      529.49      393.66     85.60 o 
   5  -7  13      297.57      368.51     96.45 o 
   6  -7  13      518.06      605.98    112.95 o 
   7  -7  13      342.29      384.48    100.86 o 
  -7  -6  13      197.14      125.40     81.01 o 
  -6  -6  13      428.87      359.77    104.31 o 
  -5  -6  13      162.05       78.36     78.80 o 
  -4  -6  13       80.00       38.21     69.36 o 
  -3  -6  13      154.83       89.39     60.36 o 
  -2  -6  13       83.51      307.36     81.19 o 
  -1  -6  13        1.90      -71.57     48.80 o 
   0  -6  13     1264.10     1128.12    115.51 o 
   1  -6  13     1871.57     1913.65     97.39 o 
   2  -6  13     3040.91     3143.28    191.84 o 
   3  -6  13     1813.82     1570.58    133.96 o 
   4  -6  13      183.17      133.16     72.45 o 
   5  -6  13      343.27      286.35     82.95 o 
   6  -6  13      217.72      234.02     87.10 o 
   7  -6  13       72.06       74.39     65.92 o 
   8  -6  13      366.61      345.65     95.04 o 
  -7  -5  13       15.42      -77.57     64.68 o 
  -6  -5  13       32.85      -64.15     56.30 o 
  -5  -5  13      211.58      170.14     78.71 o 
  -4  -5  13     1168.90     1185.21    131.84 o 
  -3  -5  13     1508.26     1615.94    143.93 o 
  -2  -5  13     1377.81     1413.06    129.72 o 
  -1  -5  13     1631.31     1533.07    135.63 o 
   0  -5  13       56.75       18.00     57.54 o 
   1  -5  13     1947.85     1917.29    144.02 o 
   2  -5  13     1351.51     1339.82    124.95 o 
   3  -5  13       38.53       -7.68     49.42 o 
   4  -5  13       75.56       58.95     51.36 o 
   5  -5  13      109.51      120.72     70.33 o 
   6  -5  13      117.16      134.66     70.68 o 
   7  -5  13      168.43      153.63     71.83 o 
   8  -5  13      550.91      587.53    113.66 o 
  -8  -4  13       43.84       -4.41     66.62 o 
  -7  -4  13      147.51      110.57     80.30 o 
  -6  -4  13       18.40      -27.80     51.01 o 
  -5  -4  13      238.79      212.58     80.57 o 
  -4  -4  13     1004.26     1040.76    120.54 o 
  -3  -4  13     3040.90     3340.33    209.76 o 
  -2  -4  13     2747.75     2838.66    186.64 o 
  -1  -4  13     2401.74     2392.67    167.05 o 
   0  -4  13      984.14     1108.88    112.86 o 
   1  -4  13       20.40      -13.68     40.86 o 
   2  -4  13        1.50      -24.80     39.89 o 
   3  -4  13      263.88      124.60     63.71 o 
   4  -4  13     1308.67     1395.77    126.01 o 
   5  -4  13     1201.47     1389.59    136.25 o 
   6  -4  13     1260.88     1416.15    140.75 o 
   7  -4  13      122.33      200.76     75.71 o 
   8  -4  13        9.79      -46.77     57.62 o 
  -8  -3  13      473.41      655.83    126.10 o 
  -7  -3  13     1747.00     2058.66    178.61 o 
  -6  -3  13     1194.89     1358.17    141.54 o 
  -5  -3  13      149.82      154.43     70.95 o 
  -4  -3  13        6.56      -49.06     44.65 o 
  -3  -3  13      584.18      614.27     99.89 o 
  -2  -3  13     1703.32     1671.44    139.43 o 
  -1  -3  13      212.68      194.76     63.18 o 
   0  -3  13      218.31      209.23     63.80 o 
   1  -3  13       11.95        6.09     40.42 o 
   2  -3  13       65.46       10.15     40.77 o 
   3  -3  13       37.20      -31.50     39.00 o 
   4  -3  13     2047.18     1996.27    152.75 o 
   5  -3  13     2166.67     2314.04    168.72 o 
   6  -3  13     2769.92     3039.15    198.73 o 
   7  -3  13     1216.32     1222.45    134.22 o 
   8  -3  13      116.15       31.59     68.04 o 
  -8  -2  13      501.85      511.64    109.95 o 
  -7  -2  13     1958.56     2020.01    181.87 o 
  -6  -2  13     2300.93     2471.47    192.29 o 
  -5  -2  13      383.43      490.64    101.04 o 
  -4  -2  13       54.67       15.27     59.39 o 
  -3  -2  13        8.95      -14.83     51.18 o 
  -2  -2  13       11.98       -0.62     42.89 o 
  -1  -2  13      546.77      548.88     90.27 o 
   0  -2  13     1644.40     1650.53    131.75 o 
   1  -2  13     1398.71     1303.99    117.01 o 
   2  -2  13     1857.19     1796.66    137.93 o 
   3  -2  13      630.87      489.76     92.92 o 
   4  -2  13      433.98      475.37     90.54 o 
   5  -2  13      952.76      839.56    112.25 o 
   6  -2  13      701.77      688.48    108.19 o 
   7  -2  13      181.94      140.84     76.51 o 
   8  -2  13       40.48       33.36     61.24 o 
  -8  -1  13       78.97       45.98     41.25 o 
  -7  -1  13      165.24      101.56     44.75 o 
  -6  -1  13      554.81      503.02     66.70 o 
  -5  -1  13      150.13      134.53     45.06 o 
  -4  -1  13      377.35      349.40     54.10 o 
  -3  -1  13      703.72      676.12     62.80 o 
  -2  -1  13        4.15      -55.77     45.89 o 
  -1  -1  13      239.22       92.39     57.54 o 
   0  -1  13      867.86      807.09     98.04 o 
   1  -1  13     3068.34     3251.82    189.20 o 
   2  -1  13     2654.40     2651.75    169.69 o 
   3  -1  13     2028.00     1944.82    146.31 o 
   4  -1  13      458.91      360.39     82.33 o 
   5  -1  13        0.19      -61.15     40.77 o 
   6  -1  13       36.61       -9.97     53.65 o 
   7  -1  13       52.47      -28.68     59.83 o 
   8  -1  13      483.83      593.00    107.48 o 
  -9   0  13      372.23      440.15     70.60 o 
  -8   0  13       12.09      -15.75     39.94 o 
  -7   0  13       90.14       -2.08     38.16 o 
  -6   0  13       14.29      -26.08     34.54 o 
  -5   0  13      139.36      137.89     43.75 o 
  -4   0  13     1157.07     1056.77     78.38 o 
  -3   0  13     4438.77     4452.91    162.58 o 
  -2   0  13     2389.03     2390.90    112.42 o 
  -1   0  13     1243.46     1168.71    120.72 o 
   0   0  13       22.43      -43.15     28.76 o 
   1   0  13      778.49      585.77     94.25 o 
   2   0  13     1083.74     1075.17    105.89 o 
   3   0  13       62.22       49.24     47.92 o 
   4   0  13      227.12      369.92     79.24 o 
   5   0  13      488.17      461.70     92.92 o 
   6   0  13      191.28       57.71     63.36 o 
   7   0  13       31.14       15.53     56.92 o 
   8   0  13      100.89       37.86     70.51 o 
  -8   1  13      290.92      297.23     64.60 o 
  -7   1  13      527.50      506.09     69.20 o 
  -6   1  13      126.98       95.99     43.64 o 
  -5   1  13       91.01        7.65     33.75 o 
  -4   1  13      389.07      414.86     59.98 o 
  -3   1  13     4434.58     5032.03    216.73 o 
  -2   1  13     5026.90     4869.34    169.20 o 
  -1   1  13     1192.96     1292.01     79.76 o 
   0   1  13      137.64       88.81     35.56 o 
   1   1  13       48.17       39.36     32.35 o 
   2   1  13       27.88       61.51     48.53 o 
   3   1  13       82.63       83.13     50.12 o 
   4   1  13      545.73      501.05     92.30 o 
   5   1  13     1793.31     1861.08    147.02 o 
   6   1  13     1545.31     1630.59    146.57 o 
   7   1  13      909.96      915.36    114.63 o 
  -8   2  13      939.51     1055.92     87.16 o 
  -7   2  13     1396.38     1528.72     99.21 o 
  -6   2  13     2060.88     2070.98    111.28 o 
  -5   2  13      637.78      529.24     98.44 o 
  -4   2  13       15.69      -16.76     30.85 o 
  -3   2  13      305.64      288.33     60.32 o 
  -2   2  13      797.88      760.90     65.69 o 
  -1   2  13      232.76      179.77     40.32 o 
   0   2  13      180.26      143.74     39.34 o 
   1   2  13      438.37      441.41     54.96 o 
   2   2  13      178.78       62.04     32.67 o 
   3   2  13       11.63      -18.82     50.78 o 
   4   2  13     1182.84     1082.23     78.74 o 
   5   2  13     1429.41     1278.05     90.54 o 
   6   2  13     1823.89     2087.39    115.15 o 
   7   2  13     1177.03     1200.82     93.05 o 
  -8   3  13      388.30      397.29     67.26 o 
  -7   3  13     1379.73     1406.33    145.96 o 
  -6   3  13     2190.37     2245.65    116.96 o 
  -5   3  13     1658.65     1646.80    103.07 o 
  -4   3  13      387.14      266.70     54.34 o 
  -3   3  13        8.99      -45.89     30.59 o 
  -2   3  13       17.11      -38.42     30.93 o 
  -1   3  13      349.94      385.53     79.29 o 
   0   3  13     1532.22     1428.54     85.19 o 
   1   3  13     3601.29     3641.47    160.91 o 
   2   3  13     4831.52     5187.71    139.27 o 
   3   3  13     1112.78     1131.74     78.34 o 
   4   3  13       60.45       52.72     45.11 o 
   5   3  13       80.19       33.84     42.79 o 
   6   3  13      226.41      172.61     55.13 o 
  -8   4  13       41.60        4.77     58.06 o 
  -7   4  13      240.84      214.79     73.33 o 
  -6   4  13       23.29       46.59     55.68 o 
  -5   4  13        0.70      -12.27     36.00 o 
  -4   4  13       18.12       14.38     43.50 o 
  -3   4  13      413.44      385.63     82.24 o 
  -2   4  13      501.41      447.22     82.24 o 
  -1   4  13       87.27       10.24     50.83 o 
   0   4  13     1258.99     1161.04    106.78 o 
   1   4  13     3868.63     3703.65    142.74 o 
   2   4  13     2560.99     2602.30     94.06 o 
   3   4  13     1221.30     1289.70    117.63 o 
   4   4  13      114.29       19.33     54.27 o 
   5   4  13        1.57      -77.70     51.80 o 
   6   4  13       12.69      -40.86     61.95 o 
  -6   5  13        3.98      -33.44     43.15 o 
  -5   5  13      545.16      500.97     91.16 o 
  -4   5  13     1693.71     1986.03    153.63 o 
  -3   5  13     3162.58     3205.22    193.87 o 
  -2   5  13     1970.14     1967.33    150.90 o 
  -1   5  13     1093.50     1068.55    109.95 o 
   0   5  13       87.41       59.39     58.77 o 
   1   5  13      133.03       82.86     58.68 o 
   3   5  13       54.64       93.45     60.36 o 
   4   5  13      243.49      227.14     81.63 o 
   5   5  13      397.86      470.70    100.78 o 
  -6   6  13      107.57       67.33     70.33 o 
  -5   6  13       14.31      -16.59     55.59 o 
  -4   6  13     1176.03     1060.35    115.69 o 
  -3   6  13     1196.91     1271.16    128.75 o 
  -2   6  13     1277.60     1341.67    130.96 o 
  -1   6  13     1241.25     1268.43    123.98 o 
   0   6  13       96.15       11.12     55.42 o 
   1   6  13       21.10      -53.74     42.09 o 
   3   6  13      234.77      313.80     84.71 o 
   4   6  13      325.29      334.27     91.77 o 
  -5   7  13      524.39      543.94    104.48 o 
  -4   7  13        4.62      -51.53     53.04 o 
  -3   7  13       32.21       14.30     50.39 o 
  -2   7  13       36.59      -19.24     52.95 o 
  -1   7  13       15.32      -56.21     42.27 o 
   0   7  13       50.94       43.24     52.42 o 
  -2   8  13        6.90      -46.15     49.24 o 
  -1   8  13      134.29      118.16     67.60 o 
   0 -10  14       25.40      -21.36     53.74 o 
   1 -10  14       85.32       53.36     44.95 o 
   2 -10  14        0.16      -20.24     42.28 o 
  -3  -9  14      186.30      224.41     88.24 o 
  -2  -9  14       47.14      -45.18     58.68 o 
  -1  -9  14       42.39      -43.77     59.04 o 
   0  -9  14        1.47      -23.47     58.51 o 
   1  -9  14       68.99        2.14     40.24 o 
   2  -9  14       11.77      -16.72     38.69 o 
   3  -9  14      287.63      320.95     64.79 o 
   4  -9  14      923.52     1065.97     90.25 o 
  -4  -8  14        0.24      -37.24     54.54 o 
  -3  -8  14        3.68      -50.92     54.36 o 
  -2  -8  14       94.27       39.27     66.62 o 
  -1  -8  14      398.70      480.05     98.75 o 
   0  -8  14     1138.93     1253.78    133.25 o 
   1  -8  14     1528.15     1619.97     99.81 o 
   2  -8  14      688.99      645.85    121.95 o 
   3  -8  14        2.38      -48.31     38.04 o 
   4  -8  14      459.50      428.91     69.11 o 
   5  -8  14      400.31      629.36    110.92 o 
   6  -8  14      280.94      378.30     95.83 o 
  -5  -7  14        1.36      -86.48     63.62 o 
  -4  -7  14       12.23      -48.89     64.33 o 
  -3  -7  14       19.77      -43.42     60.45 o 
  -2  -7  14        5.66      -40.95     62.12 o 
  -1  -7  14      725.34      785.91    116.31 o 
   0  -7  14     1435.08     1306.55    130.78 o 
   1  -7  14     2395.44     2437.61    117.87 o 
   2  -7  14     1961.10     1792.77    102.20 o 
   3  -7  14      263.51      144.81     77.57 o 
   4  -7  14        9.56      -55.51     53.92 o 
   5  -7  14       68.12        9.71     58.42 o 
   6  -7  14        0.27      -41.65     52.77 o 
  -6  -6  14       33.64      -27.62     73.24 o 
  -5  -6  14      517.95      653.72    127.87 o 
  -4  -6  14     1203.42     1459.83    152.05 o 
  -3  -6  14     1671.16     1789.78    159.81 o 
  -2  -6  14      650.38      851.21    110.57 o 
  -1  -6  14       79.33       26.65     54.01 o 
   0  -6  14      809.77      890.83    110.57 o 
   1  -6  14      719.79      817.32    106.78 o 
   2  -6  14      252.55      296.33     81.54 o 
   3  -6  14      176.84      169.52     68.04 o 
   4  -6  14        0.20      -14.74     49.42 o 
   5  -6  14      536.57      788.82    117.98 o 
   6  -6  14       37.21       74.74     69.01 o 
   7  -6  14      221.98      246.82     87.36 o 
  -7  -5  14       29.31      -47.30     72.10 o 
  -6  -5  14        0.68       -8.82     62.39 o 
  -5  -5  14      322.16      325.89     94.07 o 
  -4  -5  14     1551.83     1643.56    156.37 o 
  -3  -5  14     1687.92     1648.76    151.43 o 
  -2  -5  14     1036.47     1048.61    116.66 o 
  -1  -5  14      318.85      319.71     79.95 o 
   0  -5  14        5.46      116.04     65.83 o 
   1  -5  14        6.94       68.57     48.71 o 
   2  -5  14       15.42      -35.65     45.09 o 
   3  -5  14      128.74       91.60     56.65 o 
   4  -5  14      666.89      683.01     97.86 o 
   5  -5  14     2319.40     2394.96    176.84 o 
   6  -5  14      584.99      620.18    113.92 o 
   7  -5  14       18.99      -80.61     53.74 o 
  -7  -4  14      482.04      591.24    127.07 o 
  -6  -4  14      406.91      355.27     97.33 o 
  -5  -4  14        0.77      -19.59     63.80 o 
  -4  -4  14      333.99      274.35     84.36 o 
  -3  -4  14      685.07      736.31    113.92 o 
  -2  -4  14      437.32      322.45     80.48 o 
  -1  -4  14       73.72       83.21     54.36 o 
   0  -4  14      245.62      129.19     58.42 o 
   1  -4  14      301.19      254.59     72.45 o 
   2  -4  14        0.97      -61.95     43.95 o 
   3  -4  14      530.95      486.58     91.33 o 
   4  -4  14     1990.79     2000.95    155.75 o 
   5  -4  14     3292.47     3369.62    214.88 o 
   6  -4  14     1378.10     1223.51    138.63 o 
   7  -4  14      212.79      204.37     82.51 o 
  -7  -3  14     1068.84     1041.64    139.43 o 
  -6  -3  14      459.54      503.88    107.84 o 
  -5  -3  14      109.46       -0.53     63.18 o 
  -4  -3  14      103.35       77.48     66.80 o 
  -3  -3  14        2.01      -61.07     44.03 o 
  -2  -3  14       50.04      -38.56     54.45 o 
  -1  -3  14      563.68      521.44     97.07 o 
   0  -3  14     3541.47     3550.26    206.85 o 
   1  -3  14     1540.37     1529.55    132.90 o 
   2  -3  14      200.69      115.42     60.80 o 
   3  -3  14      128.31      -12.00     60.01 o 
   4  -3  14      493.86      448.90     96.89 o 
   5  -3  14      433.98      319.36     87.10 o 
   6  -3  14      565.20      687.07    109.86 o 
   7  -3  14      141.40      192.55     77.04 o 
  -8  -2  14       27.83      -24.71     64.15 o 
  -7  -2  14      170.80       37.95     78.80 o 
  -6  -2  14      136.29       68.92     78.89 o 
  -5  -2  14        1.02      109.69     79.42 o 
  -4  -2  14      104.10      153.19     71.83 o 
  -3  -2  14       96.29       57.36     66.36 o 
  -2  -2  14       20.13      -58.51     43.42 o 
  -1  -2  14     1455.64     1359.50    129.54 o 
   0  -2  14     3030.33     2741.32    179.67 o 
   1  -2  14     3308.74     3279.97    196.61 o 
   2  -2  14     1333.13     1308.85    121.16 o 
   3  -2  14      506.44      374.33     85.77 o 
   4  -2  14      214.20      150.28     67.60 o 
   5  -2  14       19.08        4.06     51.53 o 
   6  -2  14       58.39       39.62     59.21 o 
   7  -2  14      172.46      130.25     72.18 o 
  -8  -1  14        2.12      -51.33     34.22 o 
  -7  -1  14       10.77      -47.36     56.39 o 
  -6  -1  14       27.48      -16.99     46.15 o 
  -5  -1  14      468.08      323.85     59.66 o 
  -4  -1  14     1354.86     1359.47     90.28 o 
  -3  -1  14     1475.20     1416.79     91.25 o 
  -2  -1  14      915.84      700.40    106.25 o 
  -1  -1  14      152.17       71.83     59.57 o 
   0  -1  14      166.96      127.60     64.24 o 
   1  -1  14     1307.49     1110.47    113.39 o 
   2  -1  14      649.65      566.62     91.77 o 
   3  -1  14        4.14       -4.41     52.33 o 
   4  -1  14      114.69       73.51     61.07 o 
   5  -1  14      182.78      182.75     70.95 o 
   6  -1  14      169.56      233.23     79.86 o 
   7  -1  14       60.66       53.21     65.30 o 
  -8   0  14      106.03      117.03     49.74 o 
  -7   0  14      214.19      125.19     90.23 o 
  -6   0  14       17.09      -49.26     32.84 o 
  -5   0  14      688.19      660.93     77.91 o 
  -4   0  14     2026.26     2163.41    114.31 o 
  -3   0  14     2975.86     3146.74    136.55 o 
  -2   0  14     1780.90     1805.04     99.54 o 
  -1   0  14      477.12      471.60     58.82 o 
   0   0  14      216.37      164.36     42.22 o 
   1   0  14       21.16      -24.18     35.39 o 
   2   0  14       46.16       55.24     55.06 o 
   3   0  14      964.43      832.41     99.72 o 
   4   0  14     3301.37     3341.39    201.46 o 
   5   0  14     2096.93     2523.97    182.58 o 
   6   0  14      736.65      781.05    109.07 o 
   7   0  14      102.83       48.01     62.74 o 
  -8   1  14      873.40     1035.85     90.39 o 
  -7   1  14     1599.02     1697.52    108.97 o 
  -6   1  14      839.60      918.04     80.56 o 
  -5   1  14      375.45      368.00     80.48 o 
  -4   1  14        2.31      -39.24     36.26 o 
  -3   1  14      197.10      185.22     50.88 o 
  -2   1  14      421.76      292.58     54.08 o 
  -1   1  14       26.03       13.09     33.74 o 
   0   1  14      568.33      742.71     66.56 o 
   1   1  14      466.76      345.28     55.59 o 
   2   1  14      186.85      126.19     62.74 o 
   3   1  14      243.24      136.96     64.60 o 
   4   1  14     2192.57     2115.49    158.22 o 
   5   1  14     1747.12     1897.08    160.34 o 
   6   1  14     1184.71     1425.59    138.46 o 
   7   1  14      536.05      440.61     97.51 o 
  -7   2  14      997.12     1169.87     92.93 o 
  -6   2  14     1407.73     1511.02    100.21 o 
  -5   2  14      360.79      311.72     58.46 o 
  -4   2  14        7.35      -69.94     54.36 o 
  -3   2  14        4.87      -48.93     32.62 o 
  -2   2  14      108.85       90.22     51.09 o 
  -1   2  14      783.26      715.34     70.40 o 
   0   2  14     2840.02     2755.06    121.97 o 
   1   2  14     3730.26     3954.19    150.71 o 
   2   2  14     2266.98     2160.17    156.28 o 
   3   2  14      315.45      194.78     67.37 o 
   4   2  14        6.82       19.45     75.18 o 
   5   2  14      380.33      235.26     78.54 o 
   6   2  14      361.26      426.84     99.63 o 
  -7   3  14       49.20       -5.52     42.10 o 
  -6   3  14      215.22      142.11     84.19 o 
  -5   3  14       77.08       33.83     47.21 o 
  -4   3  14      216.01      127.66     44.96 o 
  -3   3  14      613.19      530.08    140.66 o 
  -2   3  14       50.73      -26.99     35.35 o 
  -1   3  14      972.61      940.58     87.36 o 
   0   3  14     1855.79     1624.13     95.86 o 
   1   3  14     2717.97     2528.83    177.20 o 
   2   3  14     1992.93     2101.45    106.41 o 
   3   3  14      993.52      961.86     97.78 o 
   4   3  14       46.99      -14.99     37.66 o 
   5   3  14       91.85      -28.02     41.67 o 
   6   3  14       22.64      -24.59     44.21 o 
  -7   4  14        5.69      -56.48     49.68 o 
  -6   4  14      223.94      235.61     80.66 o 
  -5   4  14      825.89      825.97    103.25 o 
  -4   4  14     1695.76     1698.00    138.99 o 
  -3   4  14     2389.23     2206.12    160.69 o 
  -2   4  14      971.49      883.95    104.66 o 
  -1   4  14      124.48       25.50     55.59 o 
   0   4  14        8.44       28.59     54.62 o 
   2   4  14      611.35      679.84     99.10 o 
   4   4  14      391.00      568.12     98.13 o 
   5   4  14      143.30       83.66     77.92 o 
  -6   5  14       42.20      -14.83     57.01 o 
  -5   5  14      371.30      313.53     80.83 o 
  -4   5  14      832.26      883.24    105.54 o 
  -3   5  14     1670.65     1670.74    143.22 o 
  -2   5  14     1211.48     1248.22    120.01 o 
  -1   5  14      250.63      241.08     75.71 o 
   0   5  14        3.02      -23.47     43.15 o 
   1   5  14        0.24      -61.95     41.30 o 
   4   5  14      665.11      678.60    112.25 o 
  -5   6  14      156.49       39.62     63.98 o 
  -4   6  14       56.48      -39.97     54.18 o 
  -3   6  14       48.11        9.00     49.68 o 
  -2   6  14       49.81       55.95     49.86 o 
  -1   6  14        0.26       15.53     44.92 o 
   0   6  14      342.97      264.29     71.13 o 
   1   6  14      301.68      353.60     77.83 o 
  -2   7  14       91.51       83.39     56.56 o 
  -1   7  14      435.38      483.85     95.22 o 
   0  -9  15      294.87      407.87     92.92 o 
   1  -9  15      377.20      350.42     92.22 o 
   2  -9  15       41.69       -0.16     40.78 o 
  -3  -8  15        0.10      -13.41     67.15 o 
  -2  -8  15      120.57      117.37     75.98 o 
  -1  -8  15      456.53      498.23    101.22 o 
   0  -8  15     1299.70     1419.33    140.13 o 
   1  -8  15     2185.83     2524.06    185.76 o 
   2  -8  15      848.51      847.04     77.19 o 
   3  -8  15       11.05        8.18     40.10 o 
   4  -8  15       54.69       36.61     45.24 o 
  -4  -7  15      626.19      723.25    126.81 o 
  -3  -7  15      571.76      760.58    128.48 o 
  -2  -7  15      165.48      190.26     84.36 o 
  -1  -7  15      153.26      109.86     77.30 o 
   0  -7  15      709.85      789.53    112.42 o 
   1  -7  15      726.79      792.00    107.13 o 
   2  -7  15      247.38      394.54     93.54 o 
   3  -7  15        2.56      -37.59     54.54 o 
   4  -7  15      258.14      273.82     87.27 o 
   5  -7  15        0.11      -19.24     55.51 o 
  -5  -6  15      704.54      848.74    138.81 o 
  -4  -6  15     1659.14     1863.11    171.99 o 
  -3  -6  15     1610.95     1880.49    171.19 o 
  -2  -6  15      871.91      863.83    120.54 o 
  -1  -6  15       13.40      -27.27     53.92 o 
   0  -6  15       43.37       51.98     63.27 o 
   1  -6  15       15.74       17.03     56.04 o 
   2  -6  15       13.12      -21.44     47.74 o 
   3  -6  15      203.38      230.76     76.68 o 
   4  -6  15      752.59      713.37    103.16 o 
   5  -6  15      530.04      640.30    109.78 o 
   6  -6  15       49.99       29.39     66.36 o 
  -6  -5  15       74.48      -42.27     68.65 o 
  -5  -5  15      103.95       -4.77     77.83 o 
  -4  -5  15     1003.13     1100.06    142.43 o 
  -3  -5  15      810.17      941.31    139.25 o 
  -2  -5  15       84.93      -22.94     64.42 o 
  -1  -5  15        9.52      -52.95     52.68 o 
   0  -5  15       17.45      -27.44     56.30 o 
   1  -5  15      158.59       26.83     54.27 o 
   2  -5  15      134.10       60.09     59.65 o 
   3  -5  15      645.04      707.46    110.48 o 
   4  -5  15     2106.61     2104.11    167.58 o 
   5  -5  15     2697.42     2609.04    190.34 o 
   6  -5  15      609.97      632.71    117.45 o 
  -6  -4  15      139.34       -8.91     63.71 o 
  -5  -4  15       19.49      -26.83     70.33 o 
  -4  -4  15       32.69       16.85     69.89 o 
  -3  -4  15       75.32       44.74     73.15 o 
  -2  -4  15      170.97      143.40     70.51 o 
  -1  -4  15      602.41      548.18    103.07 o 
   0  -4  15     1670.75     1610.20    143.31 o 
   1  -4  15      974.91      923.57    112.78 o 
   2  -4  15      112.07       31.50     67.33 o 
   3  -4  15       63.92      -42.53     47.65 o 
   4  -4  15      678.58      739.49    119.84 o 
   5  -4  15     1154.40     1151.95    128.40 o 
   6  -4  15      146.47      104.57     75.98 o 
  -6  -3  15        0.59      -71.92     66.18 o 
  -5  -3  15      113.85      122.22     86.13 o 
  -4  -3  15       24.50      -56.30     57.27 o 
  -3  -3  15       17.47      -23.30     58.06 o 
  -2  -3  15        3.12      -48.09     48.80 o 
  -1  -3  15      971.14      722.72    104.22 o 
   0  -3  15     2202.95     2244.15    169.96 o 
   1  -3  15     1559.34     1595.46    139.96 o 
   2  -3  15     1251.66     1156.36    122.48 o 
   3  -3  15      148.24       61.77     59.04 o 
   4  -3  15        7.17      -43.15     46.24 o 
   5  -3  15       37.96      -23.91     54.80 o 
   6  -3  15      138.05      107.57     68.83 o 
  -7  -2  15        0.07      -84.58     56.39 o 
  -6  -2  15       99.18      -26.21     69.54 o 
  -5  -2  15     1018.94      984.63    134.13 o 
  -4  -2  15      836.87      948.72    126.37 o 
  -3  -2  15     1371.40     1336.91    139.07 o 
  -2  -2  15      735.10      681.69    113.75 o 
  -1  -2  15      331.14      314.59     82.95 o 
   0  -2  15     1081.05      869.56    105.63 o 
   1  -2  15      592.98      621.42     98.75 o 
   2  -2  15      164.18      138.37     62.30 o 
   3  -2  15       17.93       49.59     54.45 o 
   4  -2  15       18.80      -24.18     47.39 o 
   5  -2  15       58.75       83.21     61.95 o 
   6  -2  15        1.00      -52.68     52.24 o 
  -7  -1  15       34.67      -53.47     35.64 o 
  -6  -1  15       47.49      -19.49     44.08 o 
  -5  -1  15     1038.04      999.07     85.18 o 
  -4  -1  15     2233.44     2429.15    123.67 o 
  -3  -1  15     1965.08     1995.04    173.58 o 
  -2  -1  15      719.61      801.44    118.69 o 
  -1  -1  15      336.28      355.18     89.74 o 
   0  -1  15       10.91       32.56     46.59 o 
   1  -1  15        0.20      -56.12     37.42 o 
   2  -1  15      312.19      205.61     74.13 o 
   3  -1  15     1281.94     1471.04    133.60 o 
   4  -1  15     1905.41     2103.84    164.84 o 
   5  -1  15     1723.50     1762.16    151.60 o 
   6  -1  15      580.14      538.47    109.34 o 
  -7   0  15      710.97      687.19    112.11 o 
  -6   0  15       93.80       10.72     43.83 o 
  -5   0  15       25.77      -50.43     38.84 o 
  -4   0  15      617.88      606.38     91.95 o 
  -3   0  15      470.18      521.98    136.69 o 
  -2   0  15       93.58       67.14     39.17 o 
  -1   0  15       11.31       10.58     38.34 o 
   0   0  15      170.28      124.69     60.09 o 
   1   0  15      225.86      144.99     63.54 o 
   2   0  15        0.10      -61.82     41.21 o 
   3   0  15      517.63      402.84     91.60 o 
   4   0  15     1687.50     1835.14    152.40 o 
   5   0  15     1825.24     2014.71    163.78 o 
   6   0  15      498.38      436.99    103.78 o 
  -7   1  15      996.98     1143.49     95.23 o 
  -6   1  15      361.54      398.10     95.08 o 
  -5   1  15      119.66       41.35     94.73 o 
  -4   1  15       19.31       -0.49     79.29 o 
  -3   1  15        2.93      -46.56     60.76 o 
  -2   1  15      161.64      189.71    111.45 o 
  -1   1  15     1813.33     1681.34    125.88 o 
   0   1  15     3685.78     3826.10    153.20 o 
   1   1  15     3027.64     2905.19    188.84 o 
   2   1  15      528.30      231.82     83.30 o 
   3   1  15        9.75      -24.18     54.18 o 
   4   1  15      515.23      403.90     91.07 o 
   5   1  15      586.90      642.33    108.63 o 
   6   1  15      139.58       86.66     78.01 o 
  -6   2  15      107.03       70.38     45.68 o 
  -5   2  15       37.28       76.81     44.76 o 
  -4   2  15      463.09      481.53    105.32 o 
  -3   2  15      237.81      126.56     48.56 o 
  -2   2  15      102.96      -14.60     42.48 o 
  -1   2  15     1363.41     1178.63     88.58 o 
   0   2  15     2460.56     2296.53    116.39 o 
   1   2  15     2066.05     2116.31    153.59 o 
   2   2  15     1650.26     1517.55     92.62 o 
   3   2  15      280.48      116.92     72.45 o 
   4   2  15        0.09      -70.51     52.33 o 
   5   2  15       46.35      -21.97     62.74 o 
  -6   3  15      352.30      379.71     84.85 o 
  -5   3  15     1209.74     1325.57     98.41 o 
  -4   3  15     2118.24     2085.08    117.40 o 
  -3   3  15     1623.77     1659.10    105.01 o 
  -2   3  15      385.37      338.81     64.95 o 
  -1   3  15       38.97      -50.57     36.32 o 
   0   3  15      256.55      268.92     58.53 o 
   1   3  15      843.23      843.75     75.47 o 
   2   3  15      182.08      131.10     43.79 o 
   3   3  15      161.92      147.81     69.45 o 
   4   3  15       99.95       27.97     46.61 o 
  -5   4  15      734.82      710.90    113.84 o 
  -4   4  15     1100.29     1002.99    113.48 o 
  -3   4  15     1730.56     1736.66    146.57 o 
  -2   4  15      763.10      882.01    102.63 o 
  -1   4  15      141.23      145.96     64.95 o 
   0   4  15        4.95      -52.77     40.59 o 
   1   4  15       13.16      -17.38     46.15 o 
  -4   5  15       94.48       38.47     60.54 o 
  -3   5  15      133.04      121.78     63.80 o 
  -2   5  15       28.22        9.35     52.15 o 
  -1   5  15       55.20       57.27     55.15 o 
   0   5  15      378.73      235.88     70.95 o 
   1   5  15       72.80       -0.53     56.92 o 
   0  -8  16      338.87      312.92     88.42 o 
   1  -8  16      238.14      398.87     97.16 o 
  -2  -7  16      161.91      165.46     86.66 o 
  -1  -7  16        3.21      -51.01     47.56 o 
   0  -7  16        4.82        8.03     64.60 o 
   1  -7  16        5.93      -31.15     52.68 o 
   2  -7  16      138.37      201.55     76.51 o 
   3  -7  16      839.58      975.90    121.34 o 
  -4  -6  16      290.53      271.71     96.72 o 
  -3  -6  16      201.17      255.20     97.60 o 
  -2  -6  16       67.01      -17.12     70.15 o 
  -1  -6  16       10.82      -49.86     52.51 o 
   0  -6  16      164.89      121.16     75.71 o 
   1  -6  16        0.39      -12.71     56.39 o 
   2  -6  16      794.41      775.67    117.98 o 
   3  -6  16     1472.57     1423.39    144.28 o 
   4  -6  16     1541.60     1570.58    155.13 o 
  -4  -5  16      155.90      141.10     95.30 o 
  -3  -5  16        0.59        1.50     67.24 o 
  -2  -5  16      373.65      309.65     94.33 o 
  -1  -5  16      907.48      912.71    119.75 o 
   0  -5  16      651.31      693.25    118.34 o 
   1  -5  16      122.77       36.18     61.42 o 
   2  -5  16       65.15      -13.41     60.09 o 
   3  -5  16      354.03      334.18     93.36 o 
   4  -5  16      779.11      849.71    121.69 o 
   5  -5  16      496.96      673.75    123.19 o 
  -5  -4  16       23.37       -7.85     69.63 o 
  -4  -4  16      143.24      137.75     85.51 o 
  -3  -4  16       34.64       23.83     72.27 o 
  -2  -4  16      505.55      468.58    100.51 o 
  -1  -4  16      841.52      899.30    117.98 o 
   0  -4  16     1295.65     1259.52    132.72 o 
   1  -4  16     1038.15      866.83    116.13 o 
   2  -4  16      354.93      385.28     95.30 o 
   3  -4  16        6.36      -77.04     55.33 o 
   4  -4  16      133.56      141.63     69.36 o 
   5  -4  16        4.90       20.74     58.68 o 
  -5  -3  16      554.66      593.80    131.57 o 
  -4  -3  16      717.50      838.15    137.84 o 
  -3  -3  16      403.38      471.14    105.10 o 
  -2  -3  16       37.61       67.86     61.33 o 
  -1  -3  16      376.58      344.42     85.42 o 
   0  -3  16      759.11      776.82    105.81 o 
   1  -3  16      357.68      397.19     92.13 o 
   2  -3  16      180.79      154.78     66.36 o 
   3  -3  16       44.25       86.13     60.54 o 
   4  -3  16      393.32      520.20     98.75 o 
   5  -3  16       45.94        5.82     58.95 o 
  -6  -2  16      207.41      136.43    100.78 o 
  -5  -2  16      587.39      648.07    129.63 o 
  -4  -2  16      801.01      824.29    133.34 o 
  -3  -2  16     1443.29     1568.64    156.63 o 
  -2  -2  16      534.32      531.50    104.66 o 
  -1  -2  16       24.46        9.00     51.62 o 
   0  -2  16       13.50       -4.15     47.56 o 
   1  -2  16       45.85      -22.50     50.92 o 
   2  -2  16      656.89      688.22    107.13 o 
   3  -2  16      985.32     1041.99    121.07 o 
   4  -2  16     1044.08      941.84    117.81 o 
   5  -2  16      529.67      412.72     97.60 o 
  -6  -1  16        0.17      -89.39     73.33 o 
  -5  -1  16      139.84       35.74     79.95 o 
  -4  -1  16      442.00      384.48    106.86 o 
  -3  -1  16      510.04      520.56    110.22 o 
  -2  -1  16       19.78        5.03     59.48 o 
  -1  -1  16       68.04       60.80     59.57 o 
   0  -1  16      132.82       14.38     55.51 o 
   1  -1  16        1.44      -67.51     45.89 o 
   2  -1  16      513.03      436.63     95.22 o 
   3  -1  16     1525.78     1441.21    137.93 o 
   4  -1  16     2004.43     2263.65    178.61 o 
   5  -1  16     1296.65     1411.83    147.28 o 
  -6   0  16      214.55      225.94     67.64 o 
  -5   0  16      135.14       93.59     51.42 o 
  -4   0  16      106.99       49.81     64.24 o 
  -3   0  16       42.39        3.47     41.39 o 
  -2   0  16      701.58      689.78     75.72 o 
  -1   0  16     2350.27     2475.44    188.93 o 
   0   0  16     1977.36     1813.60    158.75 o 
   1   0  16      852.95      537.59    101.83 o 
   2   0  16      106.98      -38.47     62.39 o 
   3   0  16       53.45      -51.09     59.83 o 
   4   0  16      464.45      445.28     96.01 o 
   5   0  16      389.76      407.87     95.92 o 
  -5   1  16      330.94      285.10     65.17 o 
  -4   1  16      155.43       75.81     52.18 o 
  -3   1  16       29.99      -56.73     41.03 o 
  -2   1  16      404.98      287.55     64.04 o 
  -1   1  16     1691.31     1608.06    125.31 o 
   0   1  16     2487.85     2512.58    125.25 o 
   1   1  16     1630.41     1633.94    149.49 o 
   2   1  16      799.53      584.71    104.04 o 
   3   1  16        4.91      -76.51     51.01 o 
   4   1  16      211.07      181.61     79.33 o 
  -5   2  16     1351.02     1262.91    112.34 o 
  -4   2  16     1287.14     1453.87    103.34 o 
  -3   2  16      468.58      402.44     69.64 o 
  -2   2  16       90.62       12.62     44.81 o 
  -1   2  16      135.26       81.61     47.21 o 
   0   2  16      709.96      768.55     82.12 o 
   1   2  16      520.90      580.05     73.15 o 
   2   2  16        8.17      -21.09     58.95 o 
   3   2  16      189.00       91.95     67.60 o 
   4   2  16      159.03       89.30     67.60 o 
  -4   3  16     1559.31     1655.82    145.87 o 
  -3   3  16     1120.27     1109.35     92.25 o 
  -2   3  16      165.42      143.67     65.35 o 
  -1   3  16       22.49       37.69     40.23 o 
   0   3  16        4.12      -37.98     33.85 o 
   1   3  16        6.09       -8.95     35.24 o 
   2   3  16      368.96      372.04     61.99 o 
   3   3  16      629.38      781.67    118.07 o 
  -2   4  16       32.47        9.62     50.30 o 
  -1   4  16      237.85      289.18     80.83 o 
   0   4  16       39.38      -40.50     45.89 o 
   1   4  16        5.99      -66.01     53.48 o 
  -1  -6  17      537.34      578.89    116.48 o 
   0  -6  17      362.99      417.75    106.86 o 
   1  -6  17       35.36      -10.15     69.89 o 
   2  -6  17      313.09      306.92     99.36 o 
  -3  -5  17      137.01       96.27     85.24 o 
  -2  -5  17      824.02      971.49    138.46 o 
  -1  -5  17     1160.18     1401.59    148.96 o 
   0  -5  17     1597.71     1653.18    157.34 o 
   1  -5  17      702.02      675.07    120.81 o 
   2  -5  17        1.10      -17.21     56.04 o 
   3  -5  17       47.30       94.95     70.15 o 
  -3  -4  17       15.67      -37.24     64.68 o 
  -2  -4  17      106.61      123.98     78.36 o 
  -1  -4  17      414.61      509.44    105.45 o 
   0  -4  17      506.90      436.28    101.57 o 
   1  -4  17      160.14      238.70     77.13 o 
   2  -4  17        5.12       15.00     62.30 o 
   3  -4  17       95.68      187.26     80.04 o 
   4  -4  17      136.55       96.45     76.24 o 
  -4  -3  17      883.67      787.41    138.19 o 
  -3  -3  17      415.55      422.43    103.51 o 
  -2  -3  17      104.60       82.69     77.13 o 
  -1  -3  17       66.22       32.21     61.95 o 
   0  -3  17        1.04      -34.06     59.92 o 
   1  -3  17       55.11       -5.65     52.51 o 
   2  -3  17      251.95      335.15     86.74 o 
   3  -3  17      803.34      819.62    118.07 o 
   4  -3  17     1262.34     1389.68    146.04 o 
  -4  -2  17       72.92      -62.92     76.68 o 
  -3  -2  17      108.64       40.33     79.86 o 
  -2  -2  17        3.27      -28.33     59.04 o 
  -1  -2  17       66.17       13.15     65.39 o 
   0  -2  17       75.68       91.60     68.57 o 
   1  -2  17       39.98      -77.04     59.30 o 
   2  -2  17      678.53      771.08    126.81 o 
   3  -2  17     1912.86     1993.54    167.66 o 
   4  -2  17     1655.44     2016.66    174.11 o 
  -4  -1  17       18.52     -100.20     66.80 o 
  -3  -1  17       98.93      -66.62     72.80 o 
  -2  -1  17     1001.42      996.64    130.60 o 
  -1  -1  17     1492.44     1402.56    146.22 o 
   0  -1  17     1132.79     1014.46    131.40 o 
   1  -1  17      207.04      103.69     74.48 o 
   2  -1  17       17.32      -52.24     53.74 o 
   3  -1  17      268.15      232.61     89.13 o 
  -4   0  17        1.72      -58.91     39.27 o 
  -3   0  17      255.01      155.66     57.15 o 
  -2   0  17     1319.28     1177.80    138.63 o 
  -1   0  17     2234.14     2343.96    185.40 o 
   0   0  17     1859.24     1987.45    171.99 o 
   1   0  17      843.66      772.14    118.51 o 
   2   0  17      131.24      145.69     69.10 o 
   3   0  17       17.35      -19.77     58.42 o 
  -4   1  17      629.99      706.64     86.57 o 
  -3   1  17      153.43       14.45     48.66 o 
  -2   1  17       56.53      -37.82     43.63 o 
  -1   1  17      444.66      371.86     64.19 o 
   0   1  17      443.53      536.97    102.54 o 
   1   1  17       41.86       22.41     61.42 o 
   2   1  17        3.15      -18.00     52.77 o 
  -3   2  17      430.26      440.09     75.09 o 
  -2   2  17       38.98      -20.29     42.07 o 
  -1   2  17       68.18      -10.47     42.40 o 
   0   2  17       21.61        6.50     39.03 o 
   1   2  17       82.37       87.27     61.33 o 
  -1  -3  18       51.13       15.62     65.65 o 
   0  -3  18        0.05      -62.21     58.42 o 
   1  -3  18      218.29      144.81     78.71 o 
  -1  -2  18      731.73      746.20    135.01 o 
   0  -2  18      376.46      261.56     97.78 o 
   1  -2  18       32.35      -68.48     60.09 o 
  -1  -1  18     1572.36     1620.08    163.08 o 
   0  -1  18      984.05      860.39    119.22 o 
                                                 
